# Supplementary material for: (Cyanato-κN){1-[(E)-phen­yl(pyridin-2-yl-κN)methyl­idene]semicarbazidato-κ2 N 1,O}copper(II)
Source: Acta Crystallogr Sect E Struct Rep Online. 2012 Aug 23;68(Pt 9):m1180. doi: 10.1107/S1600536812035386 (PMC3435602; doi:10.1107/S1600536812035386)
Supplement: Supplementary file 1 [file e-68-m1180-sup1.cif]

##############################################################################
#                                                                            #
# This CIF contains the data in a paper accepted for publication in          #
# Acta Crystallographica Section E. It conforms to the requirements of       #
# Notes for Authors for Acta Crystallographica Section E, and has been       #
# peer reviewed under the auspices of the IUCr Commission on Journals.       #
#                                                                            #
# Full details of the Crystallographic Information File format               #
# are given in the paper "The Crystallographic Information File (CIF):       #
# a New Standard Archive File for Crystallography" by S. R. Hall, F. H.      #
# Allen and I. D. Brown [Acta Cryst. (1991), A47, 655-685].                  #
#                                                                            #
# The current version of the core CIF dictionary is obtainable from          #
# ftp://ftp.iucr.org/pub/cif_core.dic.                                       #
#                                                                            #
# Software is freely available for graphical display of the structure(s)     #
# in this CIF. For information consult the CIF software page                 #
# http://www.iucr.org/resources/cif/software.                                #
#                                                                            #
# This file may be used for bona fide research purposes within the           #
# scientific community so long as proper attribution is given to the journal # 
# article from which it was obtained.                                        #
#                                                                            #
##############################################################################
data_global
_audit_creation_method     SHELXL-97
_journal_date_recd_electronic     2012-08-03
_journal_date_accepted     2012-08-10
_journal_name_full     'Acta Crystallographica, Section E'
_journal_year     2012
_journal_volume     68
_journal_issue      9
_journal_page_first     m1180
_journal_page_last     m1180
_journal_paper_category     QM
_journal_paper_doi     10.1107/S1600536812035386
_journal_coeditor_code     ZS2226
_publ_contact_author
;
     Dr. Seik Weng Ng
     Department of Chemistry
     University of Malaya
     50603 Kuala Lumpur
     Malaysia
;
_publ_contact_author_email     seikweng@um.edu.my
_publ_contact_author_fax     '03 7967 4193'
_publ_contact_author_phone     '03 7967 6778'
_publ_section_title
;\
(Cyanato-\k<i>N</i>){1-[(<i>E</i>)-phenyl(pyridin-2-yl-\k<i>N</i>)methylidene]\
semicarbazidato-\k^2^<i>N</i>^1^,<i>O</i>}copper(II)
;
loop_
    _publ_author_name
    _publ_author_address
    'Kunnath, Roji J.'
;
      Department of Applied Chemistry
      Cochin University of Science and Technology
      Kochi 682 022
      India
;
    'Prathapachandra Kurup, M.R.'
;
     Department of Applied Chemistry
     Cochin University of Science and Technology
     Kochi 682 022
     India
;
    'Ng, Seik Weng'
;
     Department of Chemistry
     University of Malaya
     50603 Kuala Lumpur
     Malaysia
     Chemistry Department
     King Abdulaziz University
     PO Box 80203 Jeddah
     Saudi Arabia
;
data_I
_audit_creation_method     SHELXL-97
_chemical_name_systematic
;
(Cyanato-\k<i>N</i>){1-[(<i>E</i>)-phenyl(pyridin-2-yl-
\k<i>N</i>)methylidene]semicarbazidato-\k^2^<i>N</i>^1^,<i>O</i>}copper(II)
;
_chemical_name_common     ?
_chemical_formula_moiety     'C14 H11 Cu N5 O2'
_chemical_formula_sum     'C14 H11 Cu N5 O2'
_chemical_formula_iupac     '[Cu (C13 H11 N4 O) (N C O)]'
_chemical_formula_weight     344.82
_chemical_melting_point     ?
_symmetry_cell_setting     monoclinic
_symmetry_space_group_name_H-M     'P 21/n'
_symmetry_space_group_name_Hall     '-P 2yn'
loop_
    _symmetry_equiv_pos_as_xyz
    'x, y, z'
    '-x+1/2, y+1/2, -z+1/2'
    '-x, -y, -z'
    'x-1/2, -y-1/2, z-1/2'
_cell_length_a     8.76010(10)
_cell_length_b     7.67320(10)
_cell_length_c     20.0819(3)
_cell_angle_alpha     90.00
_cell_angle_beta     96.7467(7)
_cell_angle_gamma     90.00
_cell_volume     1340.52(3)
_cell_formula_units_Z     4
_cell_measurement_reflns_used     838
_cell_measurement_theta_min     2.4418
_cell_measurement_theta_max     28.3324
_cell_measurement_temperature     293(2)
_exptl_crystal_description     prism
_exptl_crystal_colour     'dark green'
_exptl_crystal_size_max     0.30
_exptl_crystal_size_mid     0.25
_exptl_crystal_size_min     0.20
_exptl_crystal_density_diffrn     1.709
_exptl_crystal_density_meas     ?
_exptl_crystal_density_method     'not measured'
_exptl_crystal_F_000     700
_exptl_absorpt_coefficient_mu     1.644
_exptl_absorpt_correction_type     multi-scan
_exptl_absorpt_process_details     '(SADABS; Sheldrick, 1996)'
_exptl_absorpt_correction_T_min     0.6383
_exptl_absorpt_correction_T_max     0.7345
_diffrn_ambient_temperature     293(2)
_diffrn_radiation_type     MoK\a
_diffrn_radiation_wavelength     0.71073
_diffrn_radiation_source     'fine-focus sealed tube'
_diffrn_radiation_monochromator     graphite
_diffrn_measurement_device_type     'Bruker Kappa APEXII'
_diffrn_measurement_method     '\w scans'
_diffrn_detector_area_resol_mean     ?
_diffrn_reflns_number     11886
_diffrn_reflns_av_R_equivalents     0.0308
_diffrn_reflns_av_sigmaI/netI     0.0241
_diffrn_reflns_theta_min     2.66
_diffrn_reflns_theta_max     27.50
_diffrn_reflns_theta_full     27.50
_diffrn_measured_fraction_theta_max     0.999
_diffrn_measured_fraction_theta_full     0.999
_diffrn_reflns_limit_h_min     -10
_diffrn_reflns_limit_h_max     11
_diffrn_reflns_limit_k_min     -9
_diffrn_reflns_limit_k_max     9
_diffrn_reflns_limit_l_min     -26
_diffrn_reflns_limit_l_max     26
_diffrn_standards_number     0
_diffrn_standards_interval_count     0
_diffrn_standards_interval_time     0
_diffrn_standards_decay_%     0
_reflns_number_total     3069
_reflns_number_gt     2728
_reflns_threshold_expression     I>2\s(I)
_refine_ls_structure_factor_coef     Fsqd
_refine_ls_matrix_type     full
_refine_ls_R_factor_all     0.0335
_refine_ls_R_factor_gt     0.0292
_refine_ls_wR_factor_gt     0.0881
_refine_ls_wR_factor_ref     0.0926
_refine_ls_goodness_of_fit_ref     1.027
_refine_ls_restrained_S_all     1.027
_refine_ls_number_reflns     3069
_refine_ls_number_parameters     208
_refine_ls_number_restraints     2
_refine_ls_hydrogen_treatment     mixed
_refine_ls_weighting_scheme     calc
_refine_ls_weighting_details
         'calc w=1/[\s^2^(Fo^2^)+(0.0579P)^2^+0.5121P] where P=(Fo^2^+2Fc^2^)/3'
_atom_sites_solution_hydrogens     geom
_atom_sites_solution_primary     direct
_atom_sites_solution_secondary     difmap
_refine_ls_shift/su_max     0.001
_refine_ls_shift/su_mean     0.001
_refine_diff_density_max     0.366
_refine_diff_density_min     -0.465
_refine_ls_extinction_method     'SHELXL97 (Sheldrick, 2008)'
_refine_ls_extinction_coef     0.0221(17)
_refine_ls_extinction_expression
                                  'Fc^*^=kFc[1+0.001xFc^2^\l^3^/sin(2\q)]^-1/4^'
loop_
    _atom_type_symbol
    _atom_type_description
    _atom_type_scat_dispersion_real
    _atom_type_scat_dispersion_imag
    _atom_type_scat_source
    'C' 'C' 0.0033 0.0016
                         'International Tables Vol C Tables 4.2.6.8 and 6.1.1.4'
    'H' 'H' 0.0000 0.0000
                         'International Tables Vol C Tables 4.2.6.8 and 6.1.1.4'
    'N' 'N' 0.0061 0.0033
                         'International Tables Vol C Tables 4.2.6.8 and 6.1.1.4'
    'O' 'O' 0.0106 0.0060
                         'International Tables Vol C Tables 4.2.6.8 and 6.1.1.4'
    'Cu' 'Cu' 0.3201 1.2651
                         'International Tables Vol C Tables 4.2.6.8 and 6.1.1.4'
_computing_data_collection     'APEX2 (Bruker, 2010)'
_computing_cell_refinement     'SAINT (Bruker, 2010)'
_computing_data_reduction     'SAINT (Bruker, 2010)'
_computing_structure_solution     'SHELXS97 (Sheldrick, 2008)'
_computing_structure_refinement     'SHELXL97 (Sheldrick, 2008)'
_computing_molecular_graphics     'X-SEED (Barbour, 2001)'
_computing_publication_material     'publCIF (Westrip, 2010)'
loop_
    _atom_site_type_symbol
    _atom_site_label
    _atom_site_fract_x
    _atom_site_fract_y
    _atom_site_fract_z
    _atom_site_U_iso_or_equiv
    _atom_site_adp_type
    _atom_site_calc_flag
    _atom_site_refinement_flags
    _atom_site_occupancy
    _atom_site_symmetry_multiplicity
    _atom_site_disorder_assembly
    _atom_site_disorder_group
    Cu Cu1 0.31070(2) 0.50325(3) 0.506177(10) 0.03203(12) Uani d . 1 1 . .
    O O1 0.28257(17) 0.3049(2) 0.56285(6) 0.0473(4) Uani d . 1 1 . .
    O O2 0.5831(2) 0.6387(3) 0.67349(8) 0.0696(6) Uani d . 1 1 . .
    N N1 0.26412(17) 0.6848(2) 0.43675(7) 0.0323(3) Uani d . 1 1 . .
    N N2 0.13987(16) 0.38948(19) 0.45304(7) 0.0287(3) Uani d . 1 1 . .
    N N3 0.09476(17) 0.2331(2) 0.47511(7) 0.0332(3) Uani d . 1 1 . .
    N N4 0.1503(3) 0.0571(3) 0.56674(9) 0.0526(5) Uani d D 1 1 . .
    H H41 0.078(2) -0.018(3) 0.5525(15) 0.057(8) Uiso d D 1 1 . .
    H H42 0.196(3) 0.034(4) 0.6065(8) 0.059(8) Uiso d D 1 1 . .
    N N5 0.47729(18) 0.6213(2) 0.56268(8) 0.0391(4) Uani d . 1 1 . .
    C C1 0.3226(2) 0.8437(3) 0.43590(10) 0.0425(4) Uani d . 1 1 . .
    H H1 0.3972 0.8773 0.4703 0.051 Uiso calc R 1 1 . .
    C C2 0.2763(3) 0.9611(3) 0.38550(13) 0.0480(5) Uani d . 1 1 . .
    H H2 0.3178 1.0727 0.3862 0.058 Uiso calc R 1 1 . .
    C C3 0.1682(2) 0.9104(3) 0.33440(11) 0.0448(5) Uani d . 1 1 . .
    H H3 0.1354 0.9875 0.2999 0.054 Uiso calc R 1 1 . .
    C C4 0.1084(2) 0.7441(3) 0.33435(9) 0.0383(4) Uani d . 1 1 . .
    H H4 0.0364 0.7071 0.2995 0.046 Uiso calc R 1 1 . .
    C C5 0.15699(19) 0.6327(2) 0.38691(8) 0.0299(3) Uani d . 1 1 . .
    C C6 0.09472(19) 0.4563(3) 0.39498(8) 0.0289(3) Uani d . 1 1 . .
    C C7 -0.00451(19) 0.3697(2) 0.34034(8) 0.0295(3) Uani d . 1 1 . .
    C C8 0.0435(2) 0.3596(3) 0.27703(9) 0.0373(4) Uani d . 1 1 . .
    H H8 0.1360 0.4106 0.2691 0.045 Uiso calc R 1 1 . .
    C C9 -0.0453(2) 0.2744(3) 0.22558(9) 0.0438(5) Uani d . 1 1 . .
    H H9 -0.0119 0.2674 0.1834 0.053 Uiso calc R 1 1 . .
    C C10 -0.1826(2) 0.2003(3) 0.23667(10) 0.0453(5) Uani d . 1 1 . .
    H H10 -0.2419 0.1424 0.2021 0.054 Uiso calc R 1 1 . .
    C C11 -0.2324(2) 0.2114(3) 0.29881(11) 0.0438(5) Uani d . 1 1 . .
    H H11 -0.3263 0.1626 0.3060 0.053 Uiso calc R 1 1 . .
    C C12 -0.1440(2) 0.2947(3) 0.35081(9) 0.0351(4) Uani d . 1 1 . .
    H H12 -0.1779 0.3006 0.3929 0.042 Uiso calc R 1 1 . .
    C C13 0.1784(2) 0.2042(3) 0.53522(8) 0.0369(4) Uani d . 1 1 . .
    C C14 0.5253(2) 0.6252(3) 0.61718(10) 0.0396(4) Uani d . 1 1 . .
loop_
    _atom_site_aniso_label
    _atom_site_aniso_U_11
    _atom_site_aniso_U_22
    _atom_site_aniso_U_33
    _atom_site_aniso_U_12
    _atom_site_aniso_U_13
    _atom_site_aniso_U_23
    Cu1 0.03601(17) 0.03610(18) 0.02273(15) -0.00921(8) -0.00184(10) -0.00184(7)
    O1 0.0603(9) 0.0532(9) 0.0253(6) -0.0211(7) -0.0086(6) 0.0083(6)
    O2 0.0639(10) 0.1105(17) 0.0313(7) -0.0030(10) -0.0079(7) -0.0060(9)
    N1 0.0361(7) 0.0323(8) 0.0282(7) -0.0055(6) 0.0017(6) -0.0025(6)
    N2 0.0310(7) 0.0321(7) 0.0227(6) -0.0053(6) 0.0020(5) -0.0012(5)
    N3 0.0399(7) 0.0341(8) 0.0250(6) -0.0089(6) 0.0013(6) 0.0017(6)
    N4 0.0713(13) 0.0508(11) 0.0329(9) -0.0212(10) -0.0060(8) 0.0121(8)
    N5 0.0370(8) 0.0480(10) 0.0316(8) -0.0072(7) 0.0011(6) -0.0007(7)
    C1 0.0503(11) 0.0374(10) 0.0396(10) -0.0124(8) 0.0041(8) -0.0064(8)
    C2 0.0609(13) 0.0314(9) 0.0536(13) -0.0093(10) 0.0149(10) 0.0014(9)
    C3 0.0528(11) 0.0375(11) 0.0452(11) 0.0039(9) 0.0104(9) 0.0092(9)
    C4 0.0400(9) 0.0381(10) 0.0358(9) 0.0018(8) -0.0002(7) 0.0037(8)
    C5 0.0295(7) 0.0314(9) 0.0288(7) -0.0007(6) 0.0034(6) -0.0017(6)
    C6 0.0270(7) 0.0332(8) 0.0261(8) -0.0013(7) 0.0014(6) -0.0013(7)
    C7 0.0296(7) 0.0297(8) 0.0273(7) -0.0003(6) -0.0041(6) 0.0010(6)
    C8 0.0344(9) 0.0473(11) 0.0295(8) -0.0053(8) 0.0008(7) -0.0012(8)
    C9 0.0500(11) 0.0512(12) 0.0285(8) 0.0002(9) -0.0031(8) -0.0051(8)
    C10 0.0465(11) 0.0454(12) 0.0396(10) -0.0040(9) -0.0142(8) -0.0070(8)
    C11 0.0317(9) 0.0455(11) 0.0515(11) -0.0083(8) -0.0062(8) 0.0002(9)
    C12 0.0309(8) 0.0368(10) 0.0368(9) -0.0022(7) 0.0013(7) 0.0002(7)
    C13 0.0456(10) 0.0403(10) 0.0247(8) -0.0078(8) 0.0039(7) 0.0023(7)
    C14 0.0350(9) 0.0442(11) 0.0398(10) -0.0061(8) 0.0060(7) -0.0032(8)
loop_
    _geom_bond_atom_site_label_1
    _geom_bond_atom_site_label_2
    _geom_bond_site_symmetry_2
    _geom_bond_distance
    _geom_bond_publ_flag
    Cu1 O1 . 1.9335(14) ?
    Cu1 N2 . 1.9404(14) ?
    Cu1 N5 . 1.9618(16) ?
    Cu1 N1 . 1.9790(15) ?
    Cu1 N5 3_666 2.6225(17) ?
    O1 C13 . 1.272(2) ?
    O2 C14 . 1.188(2) ?
    N1 C1 . 1.324(2) ?
    N1 C5 . 1.349(2) ?
    N2 C6 . 1.293(2) ?
    N2 N3 . 1.354(2) ?
    N3 C13 . 1.355(2) ?
    N4 C13 . 1.331(3) ?
    N4 H41 . 0.876(10) ?
    N4 H42 . 0.869(10) ?
    N5 C14 . 1.126(2) ?
    C1 C2 . 1.380(3) ?
    C1 H1 . 0.9300 ?
    C2 C3 . 1.368(3) ?
    C2 H2 . 0.9300 ?
    C3 C4 . 1.379(3) ?
    C3 H3 . 0.9300 ?
    C4 C5 . 1.385(2) ?
    C4 H4 . 0.9300 ?
    C5 C6 . 1.475(2) ?
    C6 C7 . 1.475(2) ?
    C7 C8 . 1.388(2) ?
    C7 C12 . 1.388(2) ?
    C8 C9 . 1.382(3) ?
    C8 H8 . 0.9300 ?
    C9 C10 . 1.372(3) ?
    C9 H9 . 0.9300 ?
    C10 C11 . 1.372(3) ?
    C10 H10 . 0.9300 ?
    C11 C12 . 1.382(3) ?
    C11 H11 . 0.9300 ?
    C12 H12 . 0.9300 ?
loop_
    _geom_angle_atom_site_label_1
    _geom_angle_atom_site_label_2
    _geom_angle_atom_site_label_3
    _geom_angle_site_symmetry_1
    _geom_angle_site_symmetry_3
    _geom_angle
    _geom_angle_publ_flag
    O1 Cu1 N2 . . 79.99(6) ?
    O1 Cu1 N5 . . 99.25(6) ?
    N2 Cu1 N5 . . 177.52(6) ?
    O1 Cu1 N1 . . 159.83(6) ?
    N2 Cu1 N1 . . 81.22(6) ?
    N5 Cu1 N1 . . 99.23(7) ?
    O1 Cu1 N5 . 3_666 99.82(6) ?
    N2 Cu1 N5 . 3_666 95.41(6) ?
    N5 Cu1 N5 . 3_666 87.05(6) ?
    N1 Cu1 N5 . 3_666 89.15(6) ?
    C13 O1 Cu1 . . 110.84(11) ?
    C1 N1 C5 . . 119.97(16) ?
    C1 N1 Cu1 . . 127.54(13) ?
    C5 N1 Cu1 . . 112.47(12) ?
    C6 N2 N3 . . 125.23(14) ?
    C6 N2 Cu1 . . 116.88(12) ?
    N3 N2 Cu1 . . 117.03(10) ?
    N2 N3 C13 . . 106.76(14) ?
    C13 N4 H41 . . 124(2) ?
    C13 N4 H42 . . 121(2) ?
    H41 N4 H42 . . 114(3) ?
    C14 N5 Cu1 . . 137.89(16) ?
    N1 C1 C2 . . 121.99(19) ?
    N1 C1 H1 . . 119.0 ?
    C2 C1 H1 . . 119.0 ?
    C3 C2 C1 . . 118.8(2) ?
    C3 C2 H2 . . 120.6 ?
    C1 C2 H2 . . 120.6 ?
    C2 C3 C4 . . 119.53(19) ?
    C2 C3 H3 . . 120.2 ?
    C4 C3 H3 . . 120.2 ?
    C3 C4 C5 . . 119.16(18) ?
    C3 C4 H4 . . 120.4 ?
    C5 C4 H4 . . 120.4 ?
    N1 C5 C4 . . 120.48(17) ?
    N1 C5 C6 . . 115.08(15) ?
    C4 C5 C6 . . 124.40(16) ?
    N2 C6 C7 . . 125.67(17) ?
    N2 C6 C5 . . 112.66(15) ?
    C7 C6 C5 . . 121.65(15) ?
    C8 C7 C12 . . 118.85(16) ?
    C8 C7 C6 . . 119.40(16) ?
    C12 C7 C6 . . 121.74(16) ?
    C9 C8 C7 . . 120.43(18) ?
    C9 C8 H8 . . 119.8 ?
    C7 C8 H8 . . 119.8 ?
    C10 C9 C8 . . 120.13(19) ?
    C10 C9 H9 . . 119.9 ?
    C8 C9 H9 . . 119.9 ?
    C9 C10 C11 . . 120.02(17) ?
    C9 C10 H10 . . 120.0 ?
    C11 C10 H10 . . 120.0 ?
    C10 C11 C12 . . 120.38(18) ?
    C10 C11 H11 . . 119.8 ?
    C12 C11 H11 . . 119.8 ?
    C11 C12 C7 . . 120.18(18) ?
    C11 C12 H12 . . 119.9 ?
    C7 C12 H12 . . 119.9 ?
    O1 C13 N4 . . 118.09(17) ?
    O1 C13 N3 . . 125.08(17) ?
    N4 C13 N3 . . 116.82(17) ?
    N5 C14 O2 . . 175.1(2) ?
loop_
    _geom_torsion_atom_site_label_1
    _geom_torsion_atom_site_label_2
    _geom_torsion_atom_site_label_3
    _geom_torsion_atom_site_label_4
    _geom_torsion_site_symmetry_1
    _geom_torsion_site_symmetry_2
    _geom_torsion_site_symmetry_3
    _geom_torsion_site_symmetry_4
    _geom_torsion
    _geom_torsion_publ_flag
    N2 Cu1 O1 C13 . . . . 3.55(14) ?
    N5 Cu1 O1 C13 . . . . -178.85(14) ?
    N1 Cu1 O1 C13 . . . . 25.1(3) ?
    N5 Cu1 O1 C13 3_666 . . . -90.27(14) ?
    O1 Cu1 N1 C1 . . . . 150.16(19) ?
    N2 Cu1 N1 C1 . . . . 171.58(18) ?
    N5 Cu1 N1 C1 . . . . -5.94(18) ?
    N5 Cu1 N1 C1 3_666 . . . -92.81(17) ?
    O1 Cu1 N1 C5 . . . . -28.2(3) ?
    N2 Cu1 N1 C5 . . . . -6.80(12) ?
    N5 Cu1 N1 C5 . . . . 175.67(12) ?
    N5 Cu1 N1 C5 3_666 . . . 88.80(12) ?
    O1 Cu1 N2 C6 . . . . -175.17(14) ?
    N1 Cu1 N2 C6 . . . . 12.18(13) ?
    N5 Cu1 N2 C6 3_666 . . . -76.12(14) ?
    O1 Cu1 N2 N3 . . . . -5.25(12) ?
    N1 Cu1 N2 N3 . . . . -177.90(13) ?
    N5 Cu1 N2 N3 3_666 . . . 93.80(12) ?
    C6 N2 N3 C13 . . . . 174.42(17) ?
    Cu1 N2 N3 C13 . . . . 5.43(18) ?
    O1 Cu1 N5 C14 . . . . -22.4(3) ?
    N1 Cu1 N5 C14 . . . . 149.4(2) ?
    N5 Cu1 N5 C14 3_666 . . . -121.9(3) ?
    C5 N1 C1 C2 . . . . 0.7(3) ?
    Cu1 N1 C1 C2 . . . . -177.57(16) ?
    N1 C1 C2 C3 . . . . -1.0(3) ?
    C1 C2 C3 C4 . . . . 0.0(3) ?
    C2 C3 C4 C5 . . . . 1.3(3) ?
    C1 N1 C5 C4 . . . . 0.6(3) ?
    Cu1 N1 C5 C4 . . . . 179.09(14) ?
    C1 N1 C5 C6 . . . . -177.08(16) ?
    Cu1 N1 C5 C6 . . . . 1.45(19) ?
    C3 C4 C5 N1 . . . . -1.5(3) ?
    C3 C4 C5 C6 . . . . 175.87(18) ?
    N3 N2 C6 C7 . . . . -4.9(3) ?
    Cu1 N2 C6 C7 . . . . 164.10(13) ?
    N3 N2 C6 C5 . . . . 176.72(15) ?
    Cu1 N2 C6 C5 . . . . -14.28(19) ?
    N1 C5 C6 N2 . . . . 8.2(2) ?
    C4 C5 C6 N2 . . . . -169.37(17) ?
    N1 C5 C6 C7 . . . . -170.28(15) ?
    C4 C5 C6 C7 . . . . 12.2(3) ?
    N2 C6 C7 C8 . . . . -126.9(2) ?
    C5 C6 C7 C8 . . . . 51.4(2) ?
    N2 C6 C7 C12 . . . . 51.9(3) ?
    C5 C6 C7 C12 . . . . -129.86(18) ?
    C12 C7 C8 C9 . . . . -0.8(3) ?
    C6 C7 C8 C9 . . . . 178.00(19) ?
    C7 C8 C9 C10 . . . . 0.5(3) ?
    C8 C9 C10 C11 . . . . 0.4(3) ?
    C9 C10 C11 C12 . . . . -1.0(3) ?
    C10 C11 C12 C7 . . . . 0.8(3) ?
    C8 C7 C12 C11 . . . . 0.2(3) ?
    C6 C7 C12 C11 . . . . -178.62(18) ?
    Cu1 O1 C13 N4 . . . . 176.97(17) ?
    Cu1 O1 C13 N3 . . . . -1.7(3) ?
    N2 N3 C13 O1 . . . . -2.4(3) ?
    N2 N3 C13 N4 . . . . 178.93(19) ?
loop_
    _geom_hbond_atom_site_label_D
    _geom_hbond_atom_site_label_H
    _geom_hbond_atom_site_label_A
    _geom_hbond_site_symmetry_A
    _geom_hbond_distance_DH
    _geom_hbond_distance_HA
    _geom_hbond_distance_DA
    _geom_hbond_angle_DHA
    N4 H41 N3 3_556 0.880(10)
                            2.270(10)
                                    3.139(2) 173(3)
