# Supplementary material for: (Cyanato-κN){1-[(E)-phen­yl(pyridin-2-yl-κN)methyl­idene]semicarbazidato-κ2 N 1,O}copper(II)
Source: Acta Crystallogr Sect E Struct Rep Online. 2012 Aug 23;68(Pt 9):m1180. doi: 10.1107/S1600536812035386 (PMC3435602; doi:10.1107/S1600536812035386)
Supplement: Supplementary file 2 [file e-68-m1180-Isup2.hkl]

# 
# h,k,l, Fc-squared, Fo-squared, sigma(Fo-squared) and status flag 
# 
data_I
_shelx_title '  P21/n' 
_shelx_refln_list_code          4 
_shelx_F_calc_maximum      183.96 
_exptl_crystal_F_000       700.00 
_reflns_d_resolution_high  0.7697 
 
loop_ 
 _symmetry_equiv_pos_as_xyz 
 'x, y, z' 
 '-x+1/2, y+1/2, -z+1/2' 
 '-x, -y, -z' 
 'x-1/2, -y-1/2, z-1/2' 
 
_cell_length_a     8.7601 
_cell_length_b     7.6732 
_cell_length_c    20.0819 
_cell_angle_alpha  90.000 
_cell_angle_beta   96.747 
_cell_angle_gamma  90.000 
 
_shelx_F_squared_multiplier     1.000 
 
loop_ 
 _refln_index_h 
 _refln_index_k 
 _refln_index_l 
 _refln_F_squared_calc 
 _refln_F_squared_meas 
 _refln_F_squared_sigma 
 _refln_observed_status 
   2   0   0    11231.89    11062.19    215.76 o 
   4   0   0        8.67        7.19      1.36 o 
   6   0   0     2374.70     2540.20     57.61 o 
   8   0   0      695.11      682.20     16.01 o 
  10   0   0      149.85      168.62      6.47 o 
   1   1   0     1663.99     1507.09     24.23 o 
   2   1   0      474.87      447.09      5.11 o 
   3   1   0     5743.37     5531.31     76.30 o 
   4   1   0       20.47       39.69      0.96 o 
   5   1   0     4978.62     4948.85     78.82 o 
   6   1   0       19.14       16.36      1.01 o 
   7   1   0      564.19      543.27      9.98 o 
   8   1   0        4.92        1.23      1.05 o 
   9   1   0       63.58       63.80      1.88 o 
  10   1   0        4.66        3.53      1.65 o 
  11   1   0      157.44      164.95     10.32 o 
   0   2   0       43.20       94.36      5.04 o 
   1   2   0     1748.98     1862.26     37.36 o 
   2   2   0     2388.06     2390.65     36.48 o 
   3   2   0      227.27      165.85      2.66 o 
   4   2   0       46.36       49.10      2.06 o 
   5   2   0       42.16       38.28      2.13 o 
   6   2   0     1438.97     1376.47     20.50 o 
   7   2   0        0.12        1.60      0.87 o 
   8   2   0      899.39      892.11     17.94 o 
   9   2   0       15.56       14.88      1.70 o 
  10   2   0      258.29      262.65      8.97 o 
  11   2   0        0.05       -0.88      4.39 o 
   1   3   0     1144.13     1193.74     42.33 o 
   2   3   0     1244.41     1465.67     39.83 o 
   3   3   0     4541.74     4378.34    124.54 o 
   4   3   0       70.18       78.16      1.87 o 
   5   3   0     1903.46     1861.97     34.93 o 
   6   3   0       40.30       45.20      1.52 o 
   7   3   0       76.60       83.69      2.75 o 
   8   3   0       23.87       24.73      3.76 o 
   9   3   0      374.41      386.71     11.10 o 
  10   3   0      105.58      103.99      5.17 o 
   0   4   0     2206.89     1868.95     74.29 o 
   1   4   0       10.19       18.77      1.88 o 
   2   4   0     5329.58     5461.25    290.03 o 
   3   4   0      411.85      410.68     12.66 o 
   4   4   0       86.20       99.39      3.00 o 
   5   4   0       27.36       21.38      2.07 o 
   6   4   0        4.05        4.74      1.40 o 
   7   4   0       47.33       42.08      4.41 o 
   8   4   0      746.61      751.40     22.02 o 
   9   4   0       23.29       22.64      2.86 o 
  10   4   0      263.94      261.40     10.57 o 
   1   5   0      371.40      353.43     10.63 o 
   2   5   0       79.94       71.59      4.77 o 
   3   5   0     4306.81     4139.05    115.66 o 
   4   5   0        7.18        5.50      1.01 o 
   5   5   0     1988.62     1900.00     43.43 o 
   6   5   0        2.55        1.68      1.30 o 
   7   5   0      312.83      296.82      7.61 o 
   8   5   0      100.06       92.47      4.80 o 
   9   5   0        0.32        0.67      2.44 o 
   0   6   0     1744.80     1658.71     66.41 o 
   1   6   0       93.84       89.09      3.86 o 
   2   6   0     1706.08     1639.71     46.43 o 
   3   6   0      123.00      126.73      4.98 o 
   4   6   0      280.56      264.78      5.94 o 
   5   6   0       14.09       14.50      1.66 o 
   6   6   0      324.03      312.35      8.06 o 
   7   6   0       16.69       11.59      2.50 o 
   8   6   0      393.97      421.43     13.30 o 
   9   6   0        5.80        7.92      2.79 o 
   1   7   0       36.97       34.98      2.69 o 
   2   7   0       64.38       49.34      3.38 o 
   3   7   0      122.94      108.10      4.69 o 
   4   7   0       38.73       29.45      2.79 o 
   5   7   0      127.59      103.41      3.80 o 
   6   7   0       68.40       69.02      4.39 o 
   7   7   0       55.56       63.93      4.31 o 
   8   7   0       35.34       32.37      3.30 o 
   0   8   0      798.68      796.00     33.24 o 
   1   8   0        1.23       -1.69      2.32 o 
   2   8   0       20.11       11.66      5.72 o 
   3   8   0      147.06      158.31      6.20 o 
   4   8   0        0.02       -0.99      1.70 o 
   5   8   0        1.78       -2.51      2.54 o 
   6   8   0      229.84      239.31     10.82 o 
   1   9   0       66.13       62.85      4.38 o 
   2   9   0       24.27       24.17      3.22 o 
   3   9   0      217.11      216.47     12.82 o 
   4   9   0       23.43       28.62      5.12 o 
 -11   0   1       77.87       78.60      7.43 o 
  -9   0   1       21.68       23.85      1.54 o 
  -7   0   1     2426.14     2503.39     56.85 o 
  -5   0   1    10646.30    10564.15    237.23 o 
  -3   0   1     1383.92     1588.09     35.84 o 
   1   0   1      502.87      258.94     38.49 o 
   3   0   1     5502.47     5153.18     90.12 o 
   5   0   1     9660.64     9927.85    173.60 o 
   7   0   1      962.95      961.70     22.21 o 
   9   0   1        0.60        1.54      1.35 o 
 -11   1   1       11.13       10.44      4.67 o 
 -10   1   1      203.49      219.61      6.33 o 
  -9   1   1       35.07       33.44      1.87 o 
  -8   1   1      466.64      462.76      8.68 o 
  -7   1   1       46.47       46.50      1.59 o 
  -6   1   1      725.98      699.76     11.45 o 
  -5   1   1      554.66      605.07      9.15 o 
  -4   1   1      731.07      770.90     11.53 o 
  -3   1   1      627.23      607.85      8.51 o 
  -2   1   1     2276.34     2323.67     30.31 o 
  -1   1   1      654.70      630.75     16.22 o 
   0   1   1    22337.79    13648.49    512.92 o 
   1   1   1      350.35      372.05      7.12 o 
   2   1   1       20.61       17.62      1.10 o 
   3   1   1     1015.63     1026.92     12.79 o 
   4   1   1        0.87        1.97      0.64 o 
   5   1   1      602.82      687.62      9.69 o 
   6   1   1     1276.42     1237.60     18.51 o 
   7   1   1       13.07       15.44      1.30 o 
   8   1   1      609.76      593.62      9.97 o 
   9   1   1       64.87       63.51      2.06 o 
  10   1   1      229.42      245.19      5.86 o 
  11   1   1       44.11       50.14      6.20 o 
 -11   2   1      125.55      133.50     10.10 o 
 -10   2   1       40.30       42.04      3.39 o 
  -9   2   1       16.04       15.00      1.65 o 
  -8   2   1       10.79        9.27      1.95 o 
  -7   2   1      120.21      111.06      2.09 o 
  -6   2   1       83.76       88.43      2.45 o 
  -5   2   1     2611.02     2528.30     37.50 o 
  -4   2   1      138.94      192.96      3.06 o 
  -3   2   1     7266.94     7308.08    122.26 o 
  -2   2   1     1342.68     1536.34     22.88 o 
  -1   2   1     6876.87     7566.58    151.84 o 
   0   2   1     7006.38     7461.95    131.82 o 
   1   2   1       19.65       29.48      0.89 o 
   2   2   1     7712.80     8132.57    140.65 o 
   3   2   1     2895.48     2798.74     38.74 o 
   4   2   1      276.53      295.86      4.32 o 
   5   2   1     1803.10     1762.47     24.49 o 
   6   2   1       84.74       95.06      2.00 o 
   7   2   1      412.25      399.96      6.76 o 
   8   2   1       20.88       22.75      1.26 o 
   9   2   1       73.00       70.66      2.44 o 
  10   2   1       22.65       24.07      2.78 o 
  11   2   1      214.32      217.10     12.19 o 
 -10   3   1      339.58      351.40     11.40 o 
  -9   3   1      258.42      255.16      8.65 o 
  -8   3   1     1163.09     1196.84     27.61 o 
  -7   3   1      102.34       92.33      2.54 o 
  -6   3   1      993.28     1005.57     26.10 o 
  -5   3   1      527.94      535.37     13.09 o 
  -4   3   1     1026.54     1182.48     27.13 o 
  -3   3   1      962.97     1095.20     25.75 o 
  -2   3   1     2780.42     2661.45     67.76 o 
  -1   3   1      569.76      604.29     20.29 o 
   0   3   1      496.99      406.99     11.29 o 
   1   3   1      167.63      173.25      3.58 o 
   2   3   1     1968.23     1905.89     43.17 o 
   3   3   1        4.95        6.03      1.43 o 
   4   3   1       35.74       45.35      1.42 o 
   5   3   1        4.15        6.75      1.45 o 
   6   3   1      436.85      424.17      8.38 o 
   7   3   1       98.40       96.12      3.99 o 
   8   3   1     1702.55     1712.98     34.05 o 
   9   3   1        7.52        7.23      1.67 o 
  10   3   1      388.25      395.97     12.69 o 
 -10   4   1        0.49       -1.36      2.71 o 
  -9   4   1      161.38      162.12      6.28 o 
  -8   4   1        2.54       -3.36      2.24 o 
  -7   4   1      407.30      389.70      9.55 o 
  -6   4   1        9.69        8.26      1.04 o 
  -5   4   1     2372.23     2423.06     89.27 o 
  -4   4   1       25.72       23.48      0.98 o 
  -3   4   1     4858.45     4913.39    248.10 o 
  -2   4   1        5.95        3.61      1.99 o 
  -1   4   1      487.66      566.90     16.36 o 
   0   4   1      922.77     1016.84     28.83 o 
   1   4   1      820.81      752.06     21.46 o 
   2   4   1     3415.51     3827.89    193.70 o 
   3   4   1     3368.18     3351.60     87.16 o 
   4   4   1      222.85      229.44      6.24 o 
   5   4   1     2303.21     2270.75     58.73 o 
   6   4   1       37.91       33.05      2.35 o 
   7   4   1       67.69       64.94      2.38 o 
   8   4   1       27.15       20.45      2.03 o 
   9   4   1       26.09       23.29      2.88 o 
  10   4   1       24.64       25.87      3.26 o 
  -9   5   1        0.55       -2.03      2.50 o 
  -8   5   1      262.36      257.22     12.27 o 
  -7   5   1        1.62       -3.07      2.05 o 
  -6   5   1        9.68       10.89      1.56 o 
  -5   5   1      178.82      182.70      5.67 o 
  -4   5   1      264.79      268.71      5.92 o 
  -3   5   1      263.84      258.27      8.12 o 
  -2   5   1     3519.82     3482.89     97.50 o 
  -1   5   1       95.91      103.74      3.92 o 
   0   5   1     1960.90     1813.20     51.10 o 
   1   5   1       28.20       39.85      2.56 o 
   2   5   1     2859.22     2847.06     79.83 o 
   3   5   1      190.71      195.39      7.31 o 
   4   5   1       21.43       21.11      1.23 o 
   5   5   1       41.79       35.56      2.01 o 
   6   5   1      388.15      372.96      9.26 o 
   7   5   1       46.35       47.55      5.48 o 
   8   5   1      727.27      737.28     21.70 o 
   9   5   1        0.13       -1.27      2.59 o 
  -9   6   1        0.62       -1.06      2.64 o 
  -8   6   1       85.98       86.89      4.91 o 
  -7   6   1       87.05       84.30      4.85 o 
  -6   6   1       24.86       27.28      2.11 o 
  -5   6   1      986.69      883.76     20.69 o 
  -4   6   1       60.09       52.21      2.83 o 
  -3   6   1     2256.04     2217.81     62.50 o 
  -2   6   1      287.91      280.59      8.90 o 
  -1   6   1      502.42      519.15     15.40 o 
   0   6   1      157.81      157.89      5.81 o 
   1   6   1     1036.84     1069.32     30.63 o 
   2   6   1       28.45       23.12      2.26 o 
   3   6   1     2220.85     2154.88     49.43 o 
   4   6   1      405.46      378.24     10.03 o 
   5   6   1      275.18      270.84      7.10 o 
   6   6   1       59.79       62.52      3.56 o 
   7   6   1      128.99      125.44      5.36 o 
   8   6   1       30.83       26.60      2.92 o 
  -8   7   1      362.07      384.32     16.70 o 
  -7   7   1        0.00       -0.20      2.48 o 
  -6   7   1      366.45      344.62     11.15 o 
  -5   7   1       16.74       17.22      1.89 o 
  -4   7   1        2.08        0.34      1.91 o 
  -3   7   1        5.03       -1.23      2.89 o 
  -2   7   1      364.74      384.28     11.90 o 
  -1   7   1        8.03       11.16      2.25 o 
   0   7   1     2044.77     2088.41     59.08 o 
   1   7   1      226.28      219.63      7.40 o 
   2   7   1      145.86      153.48      5.75 o 
   3   7   1      243.93      232.27      6.30 o 
   4   7   1        1.28       -1.55      1.97 o 
   5   7   1       24.78       23.57      2.07 o 
   6   7   1      336.11      338.93     10.98 o 
   7   7   1       19.86       22.72      2.83 o 
  -6   8   1        3.87        4.69      2.61 o 
  -5   8   1      170.59      175.32      6.83 o 
  -4   8   1       51.00       43.14      3.40 o 
  -3   8   1      139.94      155.16      7.40 o 
  -2   8   1        0.01       -3.28      2.19 o 
  -1   8   1      226.81      232.19      8.10 o 
   0   8   1       17.44       13.53      2.65 o 
   1   8   1        6.43        2.20      2.28 o 
   2   8   1       20.30        8.37      4.88 o 
   3   8   1      379.77      382.80     12.22 o 
   4   8   1        7.40        4.94      2.47 o 
   5   8   1      450.68      437.39     13.63 o 
   6   8   1       63.03       73.18      4.51 o 
  -4   9   1        3.44        0.04      2.29 o 
  -3   9   1      118.29      124.03      8.31 o 
  -2   9   1       83.96       85.13      7.04 o 
  -1   9   1       26.07       28.32      3.20 o 
   0   9   1      523.97      562.58     17.37 o 
   1   9   1       39.71       43.69      3.57 o 
   2   9   1      191.14      213.30      8.03 o 
   3   9   1        0.36       -5.84      3.89 o 
   4   9   1       11.26       11.75      4.64 o 
 -10   0   2      501.86      483.25     21.72 o 
  -8   0   2      761.58      737.01     17.19 o 
  -6   0   2     2224.51     2239.32     50.59 o 
  -4   0   2      430.02      495.44     11.42 o 
  -2   0   2    19811.27    20821.55    805.58 o 
   2   0   2    10320.60    10150.75    273.57 o 
   4   0   2        6.93        5.20      1.85 o 
   6   0   2      886.70      825.21     19.08 o 
   8   0   2      728.10      727.20     17.09 o 
  10   0   2      175.18      182.33      9.25 o 
 -11   1   2       85.04      109.49      7.46 o 
 -10   1   2        1.40        1.42      1.91 o 
  -9   1   2       11.53       12.93      1.38 o 
  -8   1   2       27.67       26.51      1.55 o 
  -7   1   2      696.61      657.77     11.90 o 
  -6   1   2        3.84        6.40      1.27 o 
  -5   1   2     4951.36     4922.48     78.39 o 
  -4   1   2        9.62        7.03      0.48 o 
  -3   1   2       30.07       18.06      1.08 o 
  -2   1   2    29209.12    32931.14   1631.93 o 
  -1   1   2     3685.85     3914.85     58.35 o 
   0   1   2       23.57       19.65      0.73 o 
   1   1   2     2704.10     2947.39     44.19 o 
   2   1   2      325.29      318.00      3.68 o 
   3   1   2     9036.96     8727.66    107.95 o 
   4   1   2       68.49       90.65      1.61 o 
   5   1   2     5236.92     5377.40     74.29 o 
   6   1   2        2.41        1.60      0.69 o 
   7   1   2       87.93       81.46      1.87 o 
   8   1   2       88.20       89.15      2.38 o 
   9   1   2       67.86       74.04      2.27 o 
  10   1   2        0.43       -1.01      1.50 o 
  11   1   2      170.36      178.22      7.21 o 
 -11   2   2        3.17       -1.20      5.02 o 
 -10   2   2      171.93      186.32      7.02 o 
  -9   2   2       22.98       26.09      3.16 o 
  -8   2   2      994.97      996.91     20.09 o 
  -7   2   2        0.54        1.41      1.02 o 
  -6   2   2     1443.26     1434.13     21.40 o 
  -5   2   2      209.58      207.35      3.64 o 
  -4   2   2      131.15      136.40      2.48 o 
  -3   2   2      828.25      884.11     14.28 o 
  -2   2   2     2404.46     2510.77     40.41 o 
  -1   2   2     1467.47     1557.77     27.59 o 
   0   2   2    13734.38    14024.98    285.39 o 
   1   2   2      588.49      654.52     12.13 o 
   2   2   2     1717.66     1685.48     23.50 o 
   3   2   2      606.84      648.59      9.88 o 
   4   2   2       14.52       12.80      0.64 o 
   5   2   2      265.29      261.46      3.88 o 
   6   2   2     1010.57     1033.96     17.92 o 
   7   2   2      118.20      120.70      2.51 o 
   8   2   2      690.45      687.18     12.54 o 
   9   2   2        3.67        1.91      1.16 o 
  10   2   2       69.24       70.05      4.18 o 
 -10   3   2       95.21       97.40      5.05 o 
  -9   3   2      157.62      156.61      9.21 o 
  -8   3   2       19.57       17.23      4.05 o 
  -7   3   2      162.56      165.23      4.53 o 
  -6   3   2       51.90       54.54      1.57 o 
  -5   3   2     1029.86      991.77     19.72 o 
  -4   3   2        8.32        9.42      0.73 o 
  -3   3   2     6536.88     6661.86    195.99 o 
  -2   3   2     1582.01     1941.60     73.99 o 
  -1   3   2        1.85        7.74      0.73 o 
   0   3   2      579.32      621.39     18.19 o 
   1   3   2      654.42      569.74     15.95 o 
   2   3   2     2201.54     2376.89     48.06 o 
   3   3   2     8581.34     8749.86    196.69 o 
   4   3   2      754.67      784.99     13.60 o 
   5   3   2     2743.17     2617.68     42.00 o 
   6   3   2       14.76       18.42      0.95 o 
   7   3   2      133.11      128.68      3.00 o 
   8   3   2       12.44       16.84      3.35 o 
   9   3   2       59.28       60.20      2.52 o 
  10   3   2       19.13       25.88      2.98 o 
 -10   4   2      248.56      265.46      9.44 o 
  -9   4   2        3.54        0.41      2.36 o 
  -8   4   2      363.17      339.17     10.76 o 
  -7   4   2        0.89       -0.25      2.54 o 
  -6   4   2      217.77      223.66      4.99 o 
  -5   4   2      121.73      129.46      3.24 o 
  -4   4   2      263.88      275.02      9.79 o 
  -3   4   2        3.80        5.13      4.04 o 
  -2   4   2     2073.94     2084.23     98.29 o 
  -1   4   2      360.23      445.01     13.01 o 
   0   4   2     4252.56     3926.76     88.97 o 
   1   4   2       39.46       44.33      2.30 o 
   2   4   2     1333.14     1303.24     63.87 o 
   3   4   2       13.32       14.81      1.68 o 
   4   4   2      243.40      249.32      4.46 o 
   5   4   2      255.03      220.69      4.46 o 
   6   4   2      529.73      501.76     10.42 o 
   7   4   2       62.92       57.80      2.30 o 
   8   4   2     1522.96     1513.00     30.24 o 
   9   4   2       11.01        8.77      1.91 o 
  10   4   2      201.93      216.47      8.11 o 
  -9   5   2       73.48       73.91      4.69 o 
  -8   5   2       75.35       64.93      8.66 o 
  -7   5   2      199.67      175.81      6.71 o 
  -6   5   2        3.83        3.09      1.60 o 
  -5   5   2     1655.72     1562.72     35.83 o 
  -4   5   2       13.62       17.75      1.40 o 
  -3   5   2     4233.15     4240.60    118.57 o 
  -2   5   2        4.87        2.16      1.82 o 
  -1   5   2      345.37      338.41     10.25 o 
   0   5   2      283.33      273.02      8.47 o 
   1   5   2     1563.72     1452.00     41.06 o 
   2   5   2      868.22      817.47     23.47 o 
   3   5   2     2767.25     2582.54     59.03 o 
   4   5   2      172.74      168.12      4.00 o 
   5   5   2      364.90      331.32      8.26 o 
   6   5   2      130.28      122.56      5.72 o 
   7   5   2       89.11       77.74      3.12 o 
   8   5   2        9.82        4.64      2.48 o 
   9   5   2       15.30       16.67      3.78 o 
  -9   6   2        0.38       -0.42      2.76 o 
  -8   6   2      350.57      363.97     11.81 o 
  -7   6   2       28.34       51.04      5.37 o 
  -6   6   2      210.90      206.69      7.37 o 
  -5   6   2       38.36       35.67      2.19 o 
  -4   6   2       78.80       81.98      3.41 o 
  -3   6   2        6.75        0.25      1.89 o 
  -2   6   2      925.14      888.36     25.62 o 
  -1   6   2       32.30       36.93      2.67 o 
   0   6   2     2080.10     1958.73     55.31 o 
   1   6   2      892.59      909.04     26.16 o 
   2   6   2     2293.07     2194.09     61.83 o 
   3   6   2      618.69      592.55     14.12 o 
   4   6   2       57.06       53.31      2.16 o 
   5   6   2       43.23       42.67      2.40 o 
   6   6   2      359.96      353.83      8.96 o 
   7   6   2        0.20       -3.21      2.14 o 
   8   6   2      248.80      249.19      8.78 o 
  -8   7   2       51.09       57.79      6.23 o 
  -7   7   2       25.73       25.09      4.81 o 
  -6   7   2       41.65       41.32      3.20 o 
  -5   7   2      413.85      417.28     27.02 o 
  -4   7   2      652.65      592.89     33.01 o 
  -3   7   2      185.48      187.42      6.69 o 
  -2   7   2        3.68        2.53      2.04 o 
  -1   7   2       97.16       94.09      4.43 o 
   0   7   2      121.84      106.32      4.84 o 
   1   7   2       66.79       62.23      4.38 o 
   2   7   2       47.54       45.65      3.24 o 
   3   7   2      443.06      396.22     12.45 o 
   4   7   2        8.94        5.45      1.64 o 
   5   7   2      939.59      904.79     24.42 o 
   6   7   2      119.44      126.58      5.53 o 
   7   7   2      104.28      111.46      5.32 o 
  -6   8   2      227.44      229.49     13.23 o 
  -5   8   2       84.17       80.49      4.79 o 
  -4   8   2        7.80        4.65      2.38 o 
  -3   8   2      119.17      125.16      8.29 o 
  -2   8   2      613.53      621.54     18.66 o 
  -1   8   2        0.15        0.55      2.32 o 
   0   8   2      450.99      458.33     14.21 o 
   1   8   2        1.96       -1.25      2.27 o 
   2   8   2       21.93       25.22      2.76 o 
   3   8   2      103.19       95.72      4.42 o 
   4   8   2      113.90      107.18      4.05 o 
   5   8   2        0.20        3.05      3.23 o 
   6   8   2      104.04      112.82      5.40 o 
  -4   9   2       49.42       36.09      5.10 o 
  -3   9   2      181.72      213.18     11.78 o 
  -2   9   2       25.38       21.91      3.14 o 
  -1   9   2      112.26      119.56      5.63 o 
   0   9   2       11.16        5.30      2.97 o 
   1   9   2      115.33      124.01      5.87 o 
   2   9   2       28.88       24.48      3.50 o 
   3   9   2       86.80       96.21      7.46 o 
   4   9   2       22.12       17.97      4.85 o 
 -11   0   3       43.35       52.98      6.13 o 
  -9   0   3        0.16        1.28      1.26 o 
  -7   0   3      492.98      484.59     17.43 o 
  -5   0   3     7203.46     7210.56    162.73 o 
  -3   0   3     8563.49     8207.92    226.25 o 
  -1   0   3    11156.24    10993.37    501.81 o 
   1   0   3       11.81       10.64      1.27 o 
   3   0   3     7101.00     6961.43    111.28 o 
   5   0   3     5777.17     5812.55    131.24 o 
   7   0   3       30.96       38.32      2.10 o 
   9   0   3       11.39       16.03      1.98 o 
  11   0   3      211.91      217.73     10.78 o 
 -11   1   3        2.63        4.86      3.94 o 
 -10   1   3      197.67      195.52      5.87 o 
  -9   1   3      135.93      130.02      4.22 o 
  -8   1   3      921.85      938.43     18.94 o 
  -7   1   3      239.35      245.30      4.81 o 
  -6   1   3     1340.68     1311.07     23.16 o 
  -5   1   3     1968.59     2168.58     34.67 o 
  -4   1   3     1381.24     1369.23     21.95 o 
  -3   1   3     1120.23     1183.52     16.43 o 
  -2   1   3    33841.35    37511.12    659.61 o 
  -1   1   3      826.83      855.01     11.33 o 
   0   1   3     6263.82     6691.88     93.06 o 
   1   1   3     9188.85    10114.39    134.83 o 
   2   1   3     1967.50     1876.50     21.23 o 
   3   1   3      888.90     1064.08     13.30 o 
   4   1   3      213.19      209.57      3.37 o 
   5   1   3      257.87      309.29      5.54 o 
   6   1   3      935.75      886.62     14.45 o 
   7   1   3        3.96        4.05      0.79 o 
   8   1   3      947.14      938.29     16.89 o 
   9   1   3       43.38       37.91      1.82 o 
  10   1   3       73.06       69.26      2.88 o 
  11   1   3        7.68        7.20      3.77 o 
 -11   2   3      405.90      441.96     21.05 o 
 -10   2   3      111.78      109.45      5.09 o 
  -9   2   3      179.34      188.90      5.62 o 
  -8   2   3       21.33       15.56      3.05 o 
  -7   2   3      742.16      718.47     11.80 o 
  -6   2   3      331.99      334.44      5.66 o 
  -5   2   3     2493.31     2397.89     38.42 o 
  -4   2   3        1.35        1.87      0.43 o 
  -3   2   3     3536.87     3355.23     49.66 o 
  -2   2   3      761.78      888.93     14.44 o 
  -1   2   3      387.17      403.24      6.19 o 
   0   2   3     2459.09     2699.72     41.56 o 
   1   2   3     3955.53     3938.83     54.91 o 
   2   2   3       18.94        8.41      0.36 o 
   3   2   3     3513.10     3396.33     43.96 o 
   4   2   3      428.60      445.48      8.20 o 
   5   2   3     2279.33     2198.47     31.73 o 
   6   2   3      392.09      416.22      8.87 o 
   7   2   3      171.28      163.32      3.98 o 
   8   2   3        0.08       -0.79      1.10 o 
   9   2   3      126.36      125.56      3.12 o 
  10   2   3        0.01       -1.33      1.56 o 
 -10   3   3      141.95      149.50      6.33 o 
  -9   3   3       35.97       34.93      3.46 o 
  -8   3   3      446.79      430.40     13.10 o 
  -7   3   3       13.76       14.04      1.88 o 
  -6   3   3      967.07      987.63     17.59 o 
  -5   3   3      439.09      424.15      8.68 o 
  -4   3   3       76.35       84.98      2.15 o 
  -3   3   3      610.87      729.51     20.79 o 
  -2   3   3     2063.93     2009.76     58.35 o 
  -1   3   3     1032.11     1159.53     36.08 o 
   0   3   3    14681.68    15592.29    401.71 o 
   1   3   3       88.62       75.38      1.63 o 
   2   3   3      806.08      702.54     12.75 o 
   3   3   3       94.00      102.96      2.05 o 
   4   3   3       21.79       20.07      1.44 o 
   5   3   3       66.35       62.92      2.01 o 
   6   3   3     1943.57     1989.19     32.51 o 
   7   3   3      243.31      249.83      5.05 o 
   8   3   3     1269.81     1266.37     22.70 o 
   9   3   3       23.02       19.86      1.68 o 
  10   3   3      254.32      272.20      9.41 o 
 -10   4   3        9.82        3.67      3.13 o 
  -9   4   3        1.74        0.97      3.53 o 
  -8   4   3        5.25       -0.23      2.21 o 
  -7   4   3      552.59      563.80     16.83 o 
  -6   4   3        0.97        1.32      1.28 o 
  -5   4   3     2814.61     2784.71     81.50 o 
  -4   4   3        8.82       11.81      0.74 o 
  -3   4   3     2568.50     2614.43     97.08 o 
  -2   4   3      105.51      117.13      8.98 o 
  -1   4   3        1.32        7.22      0.90 o 
   0   4   3     1098.85     1263.13     28.97 o 
   1   4   3     1101.44      996.02     28.28 o 
   2   4   3        0.68        0.35      1.07 o 
   3   4   3     5262.14     5183.94    105.73 o 
   4   4   3      133.23      160.56      3.05 o 
   5   4   3        8.48        9.43      1.36 o 
   6   4   3      801.99      797.39     16.19 o 
   7   4   3       55.57       54.52      2.33 o 
   8   4   3      219.47      211.79      5.20 o 
   9   4   3       16.11       14.48      3.65 o 
  10   4   3       18.14       14.71      2.97 o 
  -9   5   3       10.88        6.93      2.68 o 
  -8   5   3      265.32      263.20      8.93 o 
  -7   5   3       25.17       21.14      2.59 o 
  -6   5   3        2.34        3.94      1.11 o 
  -5   5   3        8.41       10.76      3.63 o 
  -4   5   3      585.08      544.42     18.93 o 
  -3   5   3      675.69      690.31     20.02 o 
  -2   5   3      857.18      754.47     21.73 o 
  -1   5   3      514.69      555.24     16.21 o 
   0   5   3     2363.03     2168.15     60.98 o 
   1   5   3        4.98        7.93      2.31 o 
   2   5   3     1471.28     1400.53     32.21 o 
   3   5   3        5.63        8.80      3.15 o 
   4   5   3      617.95      617.45     12.61 o 
   5   5   3       43.15       33.61      1.75 o 
   6   5   3      464.08      449.20      9.54 o 
   7   5   3        4.20        4.13      1.40 o 
   8   5   3      363.04      361.08     11.54 o 
   9   5   3        0.68       -0.23      2.56 o 
  -9   6   3        7.45        5.70      2.91 o 
  -8   6   3       81.69       79.66      4.85 o 
  -7   6   3      116.27      104.67      7.95 o 
  -6   6   3       15.11       12.88      2.37 o 
  -5   6   3      537.82      495.70     11.98 o 
  -4   6   3      294.18      267.55      8.61 o 
  -3   6   3     1361.04     1376.59     39.19 o 
  -2   6   3      426.17      425.08     12.86 o 
  -1   6   3      334.70      322.89     10.03 o 
   0   6   3       16.02       12.52      2.47 o 
   1   6   3      368.22      366.37     11.29 o 
   2   6   3        3.85        3.03      4.96 o 
   3   6   3      673.33      631.04     14.99 o 
   4   6   3       20.17       18.04      1.39 o 
   5   6   3     1042.35      983.70     22.99 o 
   6   6   3        7.47        9.23      2.94 o 
   7   6   3       71.93       71.04      6.23 o 
   8   6   3        0.30       -1.72      2.52 o 
  -8   7   3      191.30      188.63      7.58 o 
  -7   7   3        1.01       -1.02      3.05 o 
  -6   7   3      163.21      145.35      6.08 o 
  -5   7   3       37.87       30.34      2.85 o 
  -4   7   3        2.35       -1.56      3.11 o 
  -3   7   3        0.87       -0.97      2.08 o 
  -2   7   3      763.03      729.29     21.44 o 
  -1   7   3       12.58       14.82      2.31 o 
   0   7   3      667.39      652.21     19.34 o 
   1   7   3      277.77      270.72      8.88 o 
   2   7   3      394.53      382.29     11.88 o 
   3   7   3       55.51       59.28      2.78 o 
   4   7   3      417.34      378.09      9.52 o 
   5   7   3        3.54        5.11      1.76 o 
   6   7   3      108.89      104.14      3.94 o 
   7   7   3       56.30       57.37      4.05 o 
  -6   8   3       26.75       23.68      3.10 o 
  -5   8   3      177.33      164.24      6.65 o 
  -4   8   3       21.01       16.92      4.37 o 
  -3   8   3      176.69      189.45     10.55 o 
  -2   8   3        5.86        3.84      2.50 o 
  -1   8   3      108.85      105.19      4.98 o 
   0   8   3        5.89       -1.72      2.43 o 
   1   8   3      124.88      124.97      5.49 o 
   2   8   3        7.40        2.17      2.37 o 
   3   8   3      426.24      398.81     13.76 o 
   4   8   3       40.24       43.63      2.78 o 
   5   8   3      644.09      629.10     18.93 o 
   6   8   3      106.92      106.19      7.89 o 
  -4   9   3        0.98       -1.06      2.52 o 
  -3   9   3        0.42       -4.37      4.14 o 
  -2   9   3      157.47      155.44      6.67 o 
  -1   9   3       40.98       40.92      3.51 o 
   0   9   3      246.70      270.90     13.74 o 
   1   9   3       12.35       19.15      3.04 o 
   2   9   3      186.79      207.79     11.48 o 
   3   9   3       49.17       51.70      5.72 o 
   4   9   3        2.15        1.45      2.90 o 
 -10   0   4       59.58       69.05      7.26 o 
  -8   0   4     1145.77     1160.98     32.97 o 
  -6   0   4      695.27      696.40     16.09 o 
  -4   0   4      145.42      144.41      3.62 o 
  -2   0   4     4367.78     4401.68    100.08 o 
   0   0   4     4515.84     4610.90     73.91 o 
   2   0   4     4351.81     4165.94     61.72 o 
   4   0   4      482.68      613.81     12.37 o 
   6   0   4      660.50      657.15     15.40 o 
   8   0   4     2674.52     2718.20     75.64 o 
  10   0   4      288.41      301.48      9.61 o 
 -11   1   4      130.81      141.76      6.80 o 
 -10   1   4       31.30       31.48      3.78 o 
  -9   1   4       20.38       21.80      2.37 o 
  -8   1   4       48.57       49.50      2.57 o 
  -7   1   4      819.16      842.25     16.97 o 
  -6   1   4       31.61       38.67      1.58 o 
  -5   1   4     1058.17      972.16     15.74 o 
  -4   1   4      513.46      555.09      9.08 o 
  -3   1   4     8186.77     8356.91    124.04 o 
  -2   1   4    16367.93    18342.37    272.98 o 
  -1   1   4     2423.71     2584.92     33.99 o 
   0   1   4     3603.40     3667.48     51.09 o 
   1   1   4      653.98      738.21      8.86 o 
   2   1   4      289.24      355.55      4.14 o 
   3   1   4    10101.05    10371.22    135.47 o 
   4   1   4      895.98      994.47     13.12 o 
   5   1   4     6750.50     6835.32    109.12 o 
   6   1   4      186.66      194.59      3.58 o 
   7   1   4      143.62      135.01      2.76 o 
   8   1   4       27.87       26.09      1.42 o 
   9   1   4       86.50       88.67      2.65 o 
  10   1   4        3.71        4.07      2.30 o 
 -11   2   4      116.94      121.44      9.44 o 
 -10   2   4      181.90      172.90      5.55 o 
  -9   2   4      150.27      133.58      6.28 o 
  -8   2   4      561.57      572.47     13.89 o 
  -7   2   4       72.59       74.36      1.99 o 
  -6   2   4     1142.25     1190.59     19.25 o 
  -5   2   4     1550.78     1694.85     29.92 o 
  -4   2   4       52.99       75.51      1.79 o 
  -3   2   4      860.73     1032.30     16.76 o 
  -2   2   4     3140.39     3315.38     49.33 o 
  -1   2   4       21.65       49.23      1.04 o 
   0   2   4     1200.32     1094.48     15.78 o 
   1   2   4      521.83      709.23      9.43 o 
   2   2   4     2476.60     2537.83     37.07 o 
   3   2   4      925.79     1126.79     18.65 o 
   4   2   4       10.71        7.39      1.14 o 
   5   2   4        8.51       10.08      0.76 o 
   6   2   4     1747.98     1676.54     33.95 o 
   7   2   4      284.44      280.17      5.52 o 
   8   2   4      367.88      363.68      7.03 o 
   9   2   4        3.53        2.50      1.30 o 
  10   2   4       44.72       44.59      2.41 o 
 -10   3   4        1.83       -0.91      2.49 o 
  -9   3   4       26.09       25.57      2.64 o 
  -8   3   4      180.66      161.19      9.55 o 
  -7   3   4      667.71      657.69     15.40 o 
  -6   3   4      505.13      513.09     10.46 o 
  -5   3   4     3071.27     3098.33     60.87 o 
  -4   3   4       45.67       38.24      1.91 o 
  -3   3   4      169.34      109.86      2.46 o 
  -2   3   4     1001.63     1126.38     19.60 o 
  -1   3   4     1820.94     1922.68     38.32 o 
   0   3   4       41.68       58.41      1.86 o 
   1   3   4      967.12      866.52     13.03 o 
   2   3   4      798.69      772.31     11.67 o 
   3   3   4     3389.06     3258.21     48.34 o 
   4   3   4      339.16      389.66      8.21 o 
   5   3   4      514.44      456.11      7.69 o 
   6   3   4      118.01      122.91      3.59 o 
   7   3   4      462.06      456.52      8.61 o 
   8   3   4       40.80       31.79      1.94 o 
   9   3   4       10.43       11.09      1.48 o 
  10   3   4       49.76       53.87      3.95 o 
 -10   4   4      259.53      273.10     10.25 o 
  -9   4   4        9.89        7.49      2.38 o 
  -8   4   4      371.91      366.52     13.80 o 
  -7   4   4      205.63      195.69      7.01 o 
  -6   4   4      584.96      545.52     12.91 o 
  -5   4   4      312.25      328.93      6.96 o 
  -4   4   4      564.73      600.72     15.90 o 
  -3   4   4       41.07       39.35      2.70 o 
  -2   4   4      840.54      832.51     19.21 o 
  -1   4   4      357.40      343.75      8.27 o 
   0   4   4     7706.49     7807.28    176.57 o 
   1   4   4      798.97      851.30     19.89 o 
   2   4   4     1438.64     1357.35     27.07 o 
   3   4   4      165.80      161.39      3.40 o 
   4   4   4       82.38       89.73      1.88 o 
   5   4   4      197.67      179.81      5.45 o 
   6   4   4     1691.48     1694.89     30.11 o 
   7   4   4      197.68      185.30      4.09 o 
   8   4   4      925.37      885.86     18.10 o 
   9   4   4       72.48       68.29      3.42 o 
  10   4   4       67.28       78.20      4.84 o 
  -9   5   4       13.94       16.97      2.96 o 
  -8   5   4      104.61       93.91      4.83 o 
  -7   5   4      118.88      112.11      5.09 o 
  -6   5   4      119.60      118.15      4.94 o 
  -5   5   4     1691.57     1668.14     38.16 o 
  -4   5   4       50.90       48.02      3.41 o 
  -3   5   4     3170.11     3315.54     75.19 o 
  -2   5   4        3.60        0.30      3.65 o 
  -1   5   4      234.92      221.82      7.13 o 
   0   5   4      584.63      604.43     17.62 o 
   1   5   4     2775.41     2840.79     79.70 o 
   2   5   4      191.96      183.24      4.88 o 
   3   5   4     3669.45     3616.61     63.77 o 
   4   5   4       30.04       24.94      1.27 o 
   5   5   4      816.48      790.80     16.61 o 
   6   5   4       23.90       23.08      1.64 o 
   7   5   4       85.48       86.67      3.91 o 
   8   5   4       47.44       47.96      3.54 o 
   9   5   4       42.54       39.74      2.70 o 
  -9   6   4       37.18       30.98      3.44 o 
  -8   6   4      357.49      349.83     11.52 o 
  -7   6   4        0.28       -3.56      2.38 o 
  -6   6   4      343.95      328.88     10.62 o 
  -5   6   4      122.20      112.91      7.16 o 
  -4   6   4       13.60       12.32      1.91 o 
  -3   6   4        7.98        5.77      5.56 o 
  -2   6   4     1286.88     1279.98     36.52 o 
  -1   6   4        5.93        4.15      2.54 o 
   0   6   4     1574.00     1601.70     45.45 o 
   1   6   4      804.41      824.48     23.89 o 
   2   6   4      671.32      638.32     16.88 o 
   3   6   4       19.92       14.52      1.50 o 
   4   6   4        7.86        9.20      1.23 o 
   5   6   4      422.68      388.39      9.68 o 
   6   6   4      343.63      345.95      8.82 o 
   7   6   4       16.15       17.86      2.08 o 
   8   6   4      329.91      342.96     11.24 o 
  -8   7   4       19.16       19.01      4.29 o 
  -7   7   4      125.60      123.39      6.29 o 
  -6   7   4       12.84       10.07      2.59 o 
  -5   7   4      811.01      842.93     42.40 o 
  -4   7   4        9.61        4.90      3.26 o 
  -3   7   4      557.99      585.31     17.49 o 
  -2   7   4        1.80       -2.88      2.00 o 
  -1   7   4        9.01       12.33      2.17 o 
   0   7   4      650.84      664.23     19.70 o 
   1   7   4      257.56      264.36      8.83 o 
   2   7   4      423.35      427.15     14.45 o 
   3   7   4      407.37      405.35     10.08 o 
   4   7   4       29.37       26.47      2.05 o 
   5   7   4      250.06      250.62      6.87 o 
   6   7   4       43.71       35.73      2.35 o 
   7   7   4       11.28        6.86      2.43 o 
  -6   8   4        8.82       12.67      2.87 o 
  -5   8   4       43.70       37.47      3.97 o 
  -4   8   4       10.08       11.00      4.09 o 
  -3   8   4       76.84       75.86      6.86 o 
  -2   8   4      542.31      542.59     16.52 o 
  -1   8   4       96.15       95.08      4.90 o 
   0   8   4      460.93      491.75     15.17 o 
   1   8   4       25.06       18.95      2.72 o 
   2   8   4       91.52       85.79      4.49 o 
   3   8   4       39.86       38.41      5.07 o 
   4   8   4       78.03       74.05      4.52 o 
   5   8   4        3.32        2.72      2.82 o 
   6   8   4       32.73       29.47      4.77 o 
  -4   9   4        0.09       -3.04      4.34 o 
  -3   9   4      246.69      274.50     14.07 o 
  -2   9   4        1.47       -1.33      4.02 o 
  -1   9   4       12.96       10.68      2.98 o 
   0   9   4       20.59       13.22      5.13 o 
   1   9   4       65.76       67.11      4.75 o 
   2   9   4       39.43       40.92      5.37 o 
   3   9   4      285.49      308.54     15.11 o 
   4   9   4        0.69       -0.86      2.85 o 
 -11   0   5      115.04      116.11      8.72 o 
  -9   0   5       14.63       17.22      1.78 o 
  -7   0   5     1204.66     1185.44     24.34 o 
  -5   0   5      615.28      477.77      9.65 o 
  -3   0   5     7055.53     7025.06    159.80 o 
  -1   0   5     1931.21     2173.10     44.68 o 
   1   0   5     6236.35     6196.71    130.50 o 
   3   0   5     7267.91     7296.37    116.73 o 
   5   0   5     1156.56      984.76     27.70 o 
   7   0   5       55.54       63.98      6.38 o 
   9   0   5      767.77      776.65     22.43 o 
 -11   1   5       33.08       25.76      3.79 o 
 -10   1   5      185.49      196.02      5.98 o 
  -9   1   5        0.96        0.54      1.55 o 
  -8   1   5     2037.10     2060.40     40.91 o 
  -7   1   5       64.22       58.67      1.62 o 
  -6   1   5      444.68      440.07      7.36 o 
  -5   1   5       92.01       88.43      2.73 o 
  -4   1   5      794.39      870.03     13.06 o 
  -3   1   5       97.38      133.10      2.43 o 
  -2   1   5    23032.77    24331.42    338.58 o 
  -1   1   5     4395.48     4506.53     59.06 o 
   0   1   5     7905.39     8093.29    112.67 o 
   1   1   5      864.94      869.12     10.39 o 
   2   1   5        7.23       12.98      1.01 o 
   3   1   5     3552.70     4119.81     46.56 o 
   4   1   5      184.68      172.87      2.70 o 
   5   1   5       25.56       22.56      1.34 o 
   6   1   5     1546.72     1541.34     24.92 o 
   7   1   5      700.20      689.05     12.57 o 
   8   1   5      421.36      422.62      8.07 o 
   9   1   5        2.19        1.93      2.06 o 
  10   1   5      143.34      147.02      4.76 o 
 -11   2   5      259.15      312.11     15.98 o 
 -10   2   5        2.19        3.56      2.00 o 
  -9   2   5        0.20        1.94      1.72 o 
  -8   2   5       24.82       26.54      2.02 o 
  -7   2   5      485.06      500.14     13.18 o 
  -6   2   5      623.56      700.55     12.73 o 
  -5   2   5     2201.01     2189.71     38.75 o 
  -4   2   5     1669.84     1860.37     30.07 o 
  -3   2   5     5854.65     6131.27     98.50 o 
  -2   2   5      754.32      945.22     14.23 o 
  -1   2   5      851.12      881.95     11.69 o 
   0   2   5       70.73       66.72      1.80 o 
   1   2   5     4873.59     5070.53     60.03 o 
   2   2   5        0.34        4.18      0.55 o 
   3   2   5     6681.12     6943.73    107.88 o 
   4   2   5        1.71        1.39      0.38 o 
   5   2   5     1096.97     1094.60     16.47 o 
   6   2   5        2.71        3.69      0.95 o 
   7   2   5      437.59      424.09      8.04 o 
   8   2   5      139.27      138.51      3.40 o 
   9   2   5        2.18        4.17      1.37 o 
  10   2   5       92.02       96.16      3.50 o 
 -10   3   5      117.36       99.90      5.06 o 
  -9   3   5       24.85       27.54      2.68 o 
  -8   3   5      182.76      187.03      6.71 o 
  -7   3   5       45.75       42.28      3.01 o 
  -6   3   5     1196.52     1273.35     35.72 o 
  -5   3   5        2.01       -0.93      1.40 o 
  -4   3   5      395.33      410.09     10.11 o 
  -3   3   5     1091.75     1363.55     39.74 o 
  -2   3   5     2797.51     2861.70     50.28 o 
  -1   3   5      341.26      431.74      7.19 o 
   0   3   5    10402.32    10436.67    183.24 o 
   1   3   5       60.61       96.06      1.80 o 
   2   3   5    10440.36    11082.70    164.27 o 
   3   3   5       18.00       14.77      0.79 o 
   4   3   5      220.79      226.54      4.05 o 
   5   3   5       23.83       24.74      2.07 o 
   6   3   5      696.23      724.86     14.81 o 
   7   3   5      123.77      122.67      3.08 o 
   8   3   5      800.62      791.93     14.53 o 
   9   3   5      233.49      213.79      4.73 o 
  10   3   5       38.45       41.02      2.82 o 
 -10   4   5        0.07       -3.90      2.60 o 
  -9   4   5       10.85        8.17      2.56 o 
  -8   4   5       60.05       44.62      3.37 o 
  -7   4   5      248.64      249.56      8.45 o 
  -6   4   5        1.44        0.42      1.96 o 
  -5   4   5     3581.71     3607.43    117.76 o 
  -4   4   5      124.15      136.49      3.16 o 
  -3   4   5      388.07      330.41      9.08 o 
  -2   4   5      108.09      122.49      2.90 o 
  -1   4   5       48.05       35.45      1.44 o 
   0   4   5      790.80      845.75     19.58 o 
   1   4   5     3240.54     3210.92     63.41 o 
   2   4   5      452.44      456.30      8.43 o 
   3   4   5     1491.47     1325.67     21.51 o 
   4   4   5      185.10      177.23      3.47 o 
   5   4   5     1811.63     1827.45     57.83 o 
   6   4   5       44.70       43.50      2.08 o 
   7   4   5        6.00        4.54      1.26 o 
   8   4   5      105.52      102.00      3.02 o 
   9   4   5      134.38      141.30      4.11 o 
  -9   5   5       48.50       43.56      3.46 o 
  -8   5   5      381.65      373.52     12.07 o 
  -7   5   5        1.31       -2.37      2.92 o 
  -6   5   5      496.41      463.72     14.19 o 
  -5   5   5        3.71       -0.42      4.47 o 
  -4   5   5      519.07      494.44     18.59 o 
  -3   5   5      192.89      205.46     10.98 o 
  -2   5   5      981.93      928.58     21.50 o 
  -1   5   5      255.52      254.00      8.01 o 
   0   5   5     1636.62     1517.30     42.99 o 
   1   5   5      332.24      320.40      9.84 o 
   2   5   5      639.32      565.35     11.67 o 
   3   5   5      367.78      376.60      7.19 o 
   4   5   5      675.94      621.69     11.44 o 
   5   5   5       45.03       37.17      1.95 o 
   6   5   5     1188.52     1128.34     22.80 o 
   7   5   5        1.15        0.78      1.42 o 
   8   5   5      535.22      536.42     11.47 o 
   9   5   5        3.80        2.16      2.09 o 
  -9   6   5        0.25       -2.03      2.81 o 
  -8   6   5      100.88       85.71     10.38 o 
  -7   6   5       55.02       53.06      4.44 o 
  -6   6   5      148.59      129.66      5.39 o 
  -5   6   5      468.30      434.71     13.39 o 
  -4   6   5       13.03       12.62      2.40 o 
  -3   6   5     1107.41     1096.20     31.45 o 
  -2   6   5       22.79       19.91      3.73 o 
  -1   6   5      258.66      254.37      8.27 o 
   0   6   5      318.51      306.30      9.71 o 
   1   6   5      286.73      274.42      8.78 o 
   2   6   5      432.80      417.80     10.19 o 
   3   6   5     1422.42     1372.98     27.43 o 
   4   6   5      101.81       97.15      2.89 o 
   5   6   5      405.51      369.23      9.28 o 
   6   6   5       69.41       61.40      3.13 o 
   7   6   5       49.29       48.49      2.76 o 
   8   6   5       39.12       41.92      3.37 o 
  -8   7   5      146.63      141.55      6.47 o 
  -7   7   5        0.45       -1.26      2.69 o 
  -6   7   5        1.12       -2.81      2.27 o 
  -5   7   5       39.10       33.45      4.70 o 
  -4   7   5       25.10       22.49      3.94 o 
  -3   7   5       40.28       38.85      2.99 o 
  -2   7   5      468.28      477.78     14.57 o 
  -1   7   5      104.12      108.71      4.79 o 
   0   7   5     1505.99     1501.83     42.88 o 
   1   7   5       13.83        9.66      2.33 o 
   2   7   5      449.60      415.94     13.02 o 
   3   7   5      152.62      144.82      4.44 o 
   4   7   5      180.37      163.29      4.90 o 
   5   7   5      109.98       94.39      3.66 o 
   6   7   5      178.85      161.01      5.06 o 
   7   7   5       10.09       10.57      4.07 o 
  -6   8   5       55.62       48.71      3.80 o 
  -5   8   5      282.00      288.31      9.92 o 
  -4   8   5       79.16       89.40      6.88 o 
  -3   8   5      588.69      607.49     26.19 o 
  -2   8   5        4.51        0.17      2.53 o 
  -1   8   5        1.29       -1.75      2.45 o 
   0   8   5       13.62       12.88      2.77 o 
   1   8   5        9.08        5.64      2.47 o 
   2   8   5       46.00       42.50      3.27 o 
   3   8   5      611.80      624.49     26.82 o 
   4   8   5        8.64        9.40      2.79 o 
   5   8   5      433.80      477.35     14.95 o 
   6   8   5        3.11       -0.35      4.12 o 
  -4   9   5       18.48       19.51      4.77 o 
  -3   9   5        0.27       -2.66      4.49 o 
  -2   9   5      202.28      218.48     12.04 o 
  -1   9   5        5.88        5.44      2.77 o 
   0   9   5      108.74      119.29      8.00 o 
   1   9   5        1.00       -0.93      2.70 o 
   2   9   5       37.78       32.81      4.95 o 
   3   9   5       15.25       13.76      4.85 o 
   4   9   5       42.45       33.54      3.64 o 
 -10   0   6      127.24      133.46      9.37 o 
  -8   0   6     1122.49     1127.63     46.43 o 
  -6   0   6       20.12       19.51      1.03 o 
  -4   0   6     1324.10     1543.74     30.44 o 
  -2   0   6     3742.46     3846.49     87.66 o 
   0   0   6     3457.17     3166.67     61.06 o 
   2   0   6       94.52      148.25      5.30 o 
   4   0   6      299.10      273.34      8.81 o 
   6   0   6     1909.80     1854.24     51.80 o 
   8   0   6      166.89      167.84      5.97 o 
  10   0   6      648.36      642.35     19.01 o 
 -11   1   6       78.31       87.55      5.91 o 
 -10   1   6       31.18       22.20      2.20 o 
  -9   1   6        6.92        8.77      1.24 o 
  -8   1   6        2.51        2.41      2.86 o 
  -7   1   6     1333.54     1343.75     21.82 o 
  -6   1   6        1.78        1.10      0.62 o 
  -5   1   6     1577.33     1474.71     22.02 o 
  -4   1   6      709.10      713.02     11.65 o 
  -3   1   6     8595.46     9107.13    126.62 o 
  -2   1   6       70.94       57.95      2.41 o 
  -1   1   6     1689.52     1705.09     23.86 o 
   0   1   6      621.05      529.94      8.67 o 
   1   1   6     1379.04     1213.60     15.27 o 
   2   1   6     2288.08     2536.34     30.78 o 
   3   1   6     7256.26     7273.35    124.91 o 
   4   1   6        3.20        6.07      0.51 o 
   5   1   6     1220.73     1185.41     16.65 o 
   6   1   6      431.88      424.88      7.26 o 
   7   1   6      215.77      222.42      5.11 o 
   8   1   6       61.56       66.11      2.57 o 
   9   1   6      381.36      376.34      8.24 o 
  10   1   6        3.65        4.17      1.71 o 
 -11   2   6      105.49      113.54      6.51 o 
 -10   2   6       80.24       93.88      4.15 o 
  -9   2   6        3.56        3.15      1.76 o 
  -8   2   6     1154.09     1159.55     27.13 o 
  -7   2   6       15.25       14.77      1.88 o 
  -6   2   6      550.36      571.85     10.56 o 
  -5   2   6       87.42       97.61      2.40 o 
  -4   2   6     4450.33     4825.35     84.90 o 
  -3   2   6      186.81      229.76      4.44 o 
  -2   2   6     4380.67     4481.85     68.38 o 
  -1   2   6      178.19      154.33      2.29 o 
   0   2   6     4131.29     3968.57     55.11 o 
   1   2   6      133.34      111.02      1.75 o 
   2   2   6     6902.97     7323.20     95.34 o 
   3   2   6     1229.20     1397.80     20.91 o 
   4   2   6       15.42       12.90      0.72 o 
   5   2   6       66.07       73.95      1.85 o 
   6   2   6     2099.01     2169.30     43.99 o 
   7   2   6       62.17       63.93      2.21 o 
   8   2   6     1287.89     1282.10     23.03 o 
   9   2   6       69.49       64.99      2.50 o 
  10   2   6       93.03      101.77      4.10 o 
 -10   3   6        5.38        2.66      2.48 o 
  -9   3   6       49.41       41.17      3.32 o 
  -8   3   6       53.85       42.81      2.73 o 
  -7   3   6      195.60      195.33      5.66 o 
  -6   3   6       76.75       88.14      2.72 o 
  -5   3   6     3206.42     3145.74     62.14 o 
  -4   3   6        0.78       -0.77      0.51 o 
  -3   3   6     2639.89     2581.85     59.03 o 
  -2   3   6     1621.37     1827.90     32.26 o 
  -1   3   6      179.55      213.92      4.54 o 
   0   3   6      835.52      917.58     16.39 o 
   1   3   6     2079.81     2139.26     37.70 o 
   2   3   6      318.45      367.96      6.71 o 
   3   3   6     2352.17     2220.87     41.75 o 
   4   3   6       11.36       11.65      0.87 o 
   5   3   6     3264.44     3208.98     65.72 o 
   6   3   6      335.53      316.83      5.66 o 
   7   3   6      129.32      132.82      3.27 o 
   8   3   6        4.31        4.62      1.47 o 
   9   3   6        1.27        2.63      1.48 o 
  10   3   6       90.62       88.86      4.12 o 
 -10   4   6      246.15      222.57      8.27 o 
  -9   4   6        4.72       -0.61      2.39 o 
  -8   4   6      141.55      141.22     10.55 o 
  -7   4   6      271.09      251.33      8.53 o 
  -6   4   6      371.22      367.29     11.47 o 
  -5   4   6      694.44      719.72     18.40 o 
  -4   4   6      164.50      162.88      6.00 o 
  -3   4   6       16.15       28.61      6.53 o 
  -2   4   6     2810.00     2860.06     56.18 o 
  -1   4   6      311.03      337.74      6.99 o 
   0   4   6     4876.21     4920.61     96.69 o 
   1   4   6       75.50       82.44      4.39 o 
   2   4   6      827.03      812.49     13.35 o 
   3   4   6       30.84       33.08      2.38 o 
   4   4   6      555.13      556.65      9.35 o 
   5   4   6      191.46      199.60      4.24 o 
   6   4   6      590.34      581.47     10.82 o 
   7   4   6       12.41       15.44      1.44 o 
   8   4   6      671.24      715.44     13.30 o 
   9   4   6        6.61        6.59      1.58 o 
  -9   5   6       35.44       31.16      3.59 o 
  -8   5   6        1.18       -3.93      2.62 o 
  -7   5   6       83.45       85.01      5.35 o 
  -6   5   6       50.29       37.97      2.92 o 
  -5   5   6     1653.97     1603.47     45.53 o 
  -4   5   6      306.08      315.42      8.00 o 
  -3   5   6      459.67      430.01     11.10 o 
  -2   5   6      225.33      234.46      6.00 o 
  -1   5   6      200.79      197.89      6.50 o 
   0   5   6       10.46        8.68      1.88 o 
   1   5   6      584.86      560.52     13.24 o 
   2   5   6       94.93      102.51      2.82 o 
   3   5   6      223.03      219.46      4.51 o 
   4   5   6       92.40       85.68      2.39 o 
   5   5   6      273.63      272.19      6.21 o 
   6   5   6      457.13      401.92      8.79 o 
   7   5   6       48.00       48.95      2.43 o 
   8   5   6       28.43       28.47      2.24 o 
   9   5   6       86.61       98.37      4.24 o 
  -8   6   6      231.63      232.75      8.69 o 
  -7   6   6        8.52        4.22      2.59 o 
  -6   6   6      186.66      178.97      6.91 o 
  -5   6   6      182.35      166.03      6.53 o 
  -4   6   6       53.85       47.59      4.43 o 
  -3   6   6        8.74        3.64      4.24 o 
  -2   6   6      221.81      212.50      7.20 o 
  -1   6   6      671.34      678.21     19.94 o 
   0   6   6      594.73      579.95     17.19 o 
   1   6   6       14.06       14.21      2.29 o 
   2   6   6      352.42      342.17      9.57 o 
   3   6   6        0.74        2.58      1.13 o 
   4   6   6       13.84       12.47      1.22 o 
   5   6   6       64.00       53.61      2.57 o 
   6   6   6      473.53      446.23      9.71 o 
   7   6   6       22.24       22.49      1.93 o 
   8   6   6      211.92      215.96      6.48 o 
  -7   7   6      200.27      205.55     10.80 o 
  -6   7   6        5.92        3.61      2.56 o 
  -5   7   6      528.61      544.00     16.73 o 
  -4   7   6       24.66       19.05      3.84 o 
  -3   7   6      845.75      855.20     25.03 o 
  -2   7   6       20.23       16.79      2.52 o 
  -1   7   6       30.81       31.75      2.75 o 
   0   7   6      259.65      261.91      8.86 o 
   1   7   6      655.81      648.49     24.44 o 
   2   7   6        8.85        7.01      2.29 o 
   3   7   6     1634.01     1598.83     37.01 o 
   4   7   6      179.48      188.85      7.04 o 
   5   7   6      200.41      196.89      7.23 o 
   6   7   6       32.80       32.44      3.17 o 
   7   7   6        0.26       -1.03      3.56 o 
  -6   8   6        0.96       -1.77      3.26 o 
  -5   8   6       25.47       23.05      3.43 o 
  -4   8   6        0.29       -0.88      3.92 o 
  -3   8   6       71.21       70.76      6.91 o 
  -2   8   6      687.86      701.49     21.03 o 
  -1   8   6        8.91       10.78      2.64 o 
   0   8   6      970.10     1059.99     31.65 o 
   1   8   6       41.22       40.94      3.35 o 
   2   8   6       76.42       76.80      4.55 o 
   3   8   6        1.35        3.52      5.15 o 
   4   8   6        1.67        0.92      2.57 o 
   5   8   6       29.47       27.81      4.28 o 
  -4   9   6        9.99       11.70      4.47 o 
  -3   9   6      162.71      161.51      9.75 o 
  -2   9   6       29.64       32.89      5.35 o 
  -1   9   6        2.81        2.58      2.75 o 
   0   9   6       77.80       72.77      4.97 o 
   1   9   6       43.20       40.96      3.68 o 
   2   9   6       27.23       23.67      4.64 o 
   3   9   6      321.32      365.90     12.83 o 
 -11   0   7       14.85       10.34      5.22 o 
  -9   0   7       85.51      100.81      7.26 o 
  -7   0   7     1482.64     1500.16     29.74 o 
  -5   0   7      590.63      551.90     11.17 o 
  -3   0   7      223.89      209.31      4.51 o 
  -1   0   7      531.38      805.05     28.75 o 
   1   0   7      427.91      320.41      6.82 o 
   3   0   7     9377.69     9263.85    181.81 o 
   5   0   7     1231.00     1179.08     27.05 o 
   7   0   7        0.68        4.19      1.84 o 
   9   0   7       82.98       86.08      5.14 o 
 -11   1   7       16.75       10.65      3.65 o 
 -10   1   7      163.52      166.89      5.46 o 
  -9   1   7       13.14       10.35      1.35 o 
  -8   1   7     1273.39     1312.56     26.33 o 
  -7   1   7        1.34       -1.45      0.96 o 
  -6   1   7      773.06      753.66     12.40 o 
  -5   1   7      343.75      354.24      5.56 o 
  -4   1   7       22.71       18.92      1.76 o 
  -3   1   7      133.04      170.47      3.83 o 
  -2   1   7     2053.61     1985.07     27.72 o 
  -1   1   7      626.01      687.10      9.76 o 
   0   1   7     6570.53     6391.80     91.42 o 
   1   1   7      150.22      177.22      2.44 o 
   2   1   7     3668.17     3920.34     55.37 o 
   3   1   7      323.28      371.50      5.84 o 
   4   1   7      819.62      858.33     13.61 o 
   5   1   7       87.59      109.24      3.01 o 
   6   1   7     2012.51     2046.20     48.89 o 
   7   1   7      271.17      254.11      5.79 o 
   8   1   7      438.82      439.39      9.42 o 
   9   1   7       40.80       44.85      2.32 o 
  10   1   7      255.09      251.16      6.11 o 
 -11   2   7       24.28       25.60      3.84 o 
 -10   2   7      116.83       97.35      4.14 o 
  -9   2   7       30.60       28.15      2.24 o 
  -8   2   7      100.78      102.61      4.00 o 
  -7   2   7      138.96      132.01      3.61 o 
  -6   2   7      330.84      344.29      6.66 o 
  -5   2   7     1881.89     1786.54     31.77 o 
  -4   2   7     2996.27     3208.27     56.64 o 
  -3   2   7    11914.30    12764.55    226.03 o 
  -2   2   7      124.01      130.84      2.12 o 
  -1   2   7      874.37      896.05     12.67 o 
   0   2   7     1487.19     1598.12     24.43 o 
   1   2   7    10508.32    11404.83    223.37 o 
   2   2   7       42.22       75.95      1.95 o 
   3   2   7     4889.69     4837.55     90.41 o 
   4   2   7       17.32       16.95      1.03 o 
   5   2   7     2619.20     2520.17     44.16 o 
   6   2   7      500.04      501.14     10.45 o 
   7   2   7      228.29      223.68      4.73 o 
   8   2   7       42.25       45.96      2.28 o 
   9   2   7      292.24      294.47      6.82 o 
  10   2   7       31.52       35.86      2.66 o 
 -10   3   7      231.01      240.89      8.58 o 
  -9   3   7       16.25       15.18      2.19 o 
  -8   3   7      712.63      691.59     16.72 o 
  -7   3   7      417.19      438.81     11.03 o 
  -6   3   7      227.93      232.99      5.41 o 
  -5   3   7       92.41      103.00      3.87 o 
  -4   3   7      539.77      638.69     14.97 o 
  -3   3   7       66.58       64.76      2.05 o 
  -2   3   7     5019.37     5101.07     89.46 o 
  -1   3   7      210.05      225.29      4.36 o 
   0   3   7     7297.80     7476.07    130.99 o 
   1   3   7      263.10      327.37      6.95 o 
   2   3   7     1870.29     1824.20     29.43 o 
   3   3   7      107.17      122.30      2.53 o 
   4   3   7        2.77        3.16      0.71 o 
   5   3   7       32.20       29.66      2.12 o 
   6   3   7      403.60      415.49      7.24 o 
   7   3   7       37.35       36.19      1.72 o 
   8   3   7      523.65      530.36     10.09 o 
   9   3   7       20.92       19.29      1.73 o 
 -10   4   7        2.78        1.08      3.05 o 
  -9   4   7       17.50       12.85      2.71 o 
  -8   4   7       16.93       16.95      2.70 o 
  -7   4   7      112.79      112.49      5.06 o 
  -6   4   7        3.13        0.92      1.97 o 
  -5   4   7     3824.53     4014.30    108.36 o 
  -4   4   7       36.76       37.60      2.69 o 
  -3   4   7      686.46      633.01     14.77 o 
  -2   4   7      136.77      159.46      3.60 o 
  -1   4   7       76.31       88.44      2.22 o 
   0   4   7       14.65       24.58      2.01 o 
   1   4   7     1376.38     1355.82     27.10 o 
   2   4   7      150.99      165.46      3.17 o 
   3   4   7     3357.87     3234.36     51.98 o 
   4   4   7       25.34       28.74      1.30 o 
   5   4   7     1610.13     1545.86     25.11 o 
   6   4   7       38.98       35.84      3.01 o 
   7   4   7       42.33       43.20      2.17 o 
   8   4   7       42.04       45.64      3.47 o 
   9   4   7       86.42       96.50      3.15 o 
  -9   5   7        0.17       -2.84      2.64 o 
  -8   5   7      347.72      367.46     11.97 o 
  -7   5   7       65.82       61.22      4.04 o 
  -6   5   7      211.14      208.23      7.40 o 
  -5   5   7       22.98       20.22      2.80 o 
  -4   5   7       98.52       95.47      4.31 o 
  -3   5   7      191.30      185.10      6.75 o 
  -2   5   7      956.23      948.94     18.97 o 
  -1   5   7      846.08      866.27     20.17 o 
   0   5   7     2440.11     2449.98     68.99 o 
   1   5   7       38.89       31.19      1.82 o 
   2   5   7      173.46      160.95      3.91 o 
   3   5   7       24.85       19.52      1.89 o 
   4   5   7      556.37      551.90      9.38 o 
   5   5   7       63.72       54.24      2.16 o 
   6   5   7     1099.21     1047.87     20.50 o 
   7   5   7        0.27        0.45      1.52 o 
   8   5   7      322.24      303.40      7.09 o 
  -8   6   7       14.02       16.61      3.14 o 
  -7   6   7      161.23      161.36      7.00 o 
  -6   6   7      228.00      212.08      7.81 o 
  -5   6   7      585.32      576.90     24.53 o 
  -4   6   7        2.02        1.46      4.31 o 
  -3   6   7      665.67      651.59     19.26 o 
  -2   6   7       30.70       21.08      2.39 o 
  -1   6   7        0.29       -0.95      1.91 o 
   0   6   7      495.47      503.21     15.18 o 
   1   6   7     1118.41     1099.58     25.52 o 
   2   6   7       20.51       22.57      1.73 o 
   3   6   7      319.06      333.77      6.58 o 
   4   6   7       53.09       53.18      2.09 o 
   5   6   7      211.37      200.25      5.02 o 
   6   6   7        8.02        7.99      2.24 o 
   7   6   7       40.17       39.25      2.24 o 
   8   6   7       66.17       62.93      4.64 o 
  -7   7   7        0.53       -1.35      2.73 o 
  -6   7   7      155.33      145.83      9.32 o 
  -5   7   7       22.72       15.14      4.32 o 
  -4   7   7       48.69       47.66      5.17 o 
  -3   7   7       62.90       61.22      3.95 o 
  -2   7   7      874.20      892.53     26.09 o 
  -1   7   7      104.87      106.36      4.85 o 
   0   7   7      838.64      867.99     25.42 o 
   1   7   7       26.37       25.74      2.68 o 
   2   7   7      362.26      367.68     11.64 o 
   3   7   7        0.37        4.59      2.63 o 
   4   7   7       11.18        6.23      3.60 o 
   5   7   7       15.94       13.99      2.70 o 
   6   7   7      303.63      297.28     10.06 o 
   7   7   7        5.03        1.76      3.72 o 
  -6   8   7        0.69       -3.12      2.79 o 
  -5   8   7      242.64      248.48     13.27 o 
  -4   8   7        1.62        3.09      3.89 o 
  -3   8   7      236.55      218.74     11.49 o 
  -2   8   7       62.51       66.28      4.54 o 
  -1   8   7        8.70        9.62      2.72 o 
   0   8   7       18.92       14.07      2.81 o 
   1   8   7       41.80       44.37      3.42 o 
   2   8   7        2.25        1.46      2.34 o 
   3   8   7      772.86      805.56     29.44 o 
   4   8   7       27.29       24.83      3.22 o 
   5   8   7      233.36      243.16      8.80 o 
  -4   9   7       64.41       81.08      7.26 o 
  -3   9   7        7.56        3.44      4.69 o 
  -2   9   7      271.91      327.90     16.11 o 
  -1   9   7        0.23       -2.09      2.70 o 
   0   9   7      253.00      272.00      9.77 o 
   1   9   7       17.71       18.29      3.39 o 
   2   9   7       25.73       21.26      4.59 o 
   3   9   7       35.43       47.84      4.02 o 
 -10   0   8      165.67      166.90     10.60 o 
  -8   0   8      551.48      554.33     16.35 o 
  -6   0   8      974.32      931.01     18.62 o 
  -4   0   8      662.59      602.95     14.15 o 
  -2   0   8      960.31      929.92     23.08 o 
   0   0   8      131.46       71.23      3.71 o 
   2   0   8      646.89      599.44     14.00 o 
   4   0   8     1436.72     1680.37     38.41 o 
   6   0   8      971.42      912.31     26.05 o 
   8   0   8     2024.72     1974.55     55.50 o 
  10   0   8      236.78      235.69      8.40 o 
 -11   1   8       84.20       89.36      6.30 o 
 -10   1   8        2.01       -0.29      1.96 o 
  -9   1   8       10.29       12.57      1.48 o 
  -8   1   8      237.29      242.99      5.71 o 
  -7   1   8      576.94      561.03     10.32 o 
  -6   1   8        6.81        5.31      0.71 o 
  -5   1   8     2609.36     2543.51     37.81 o 
  -4   1   8       16.07       11.40      0.87 o 
  -3   1   8     2823.65     2894.23     43.10 o 
  -2   1   8        7.50        6.41      0.52 o 
  -1   1   8      783.08      979.52     13.83 o 
   0   1   8      744.86      812.79     12.49 o 
   1   1   8     1048.25      873.09     11.59 o 
   2   1   8      725.54      896.58     12.70 o 
   3   1   8     2175.39     1997.75     29.85 o 
   4   1   8      464.61      450.50      7.05 o 
   5   1   8     1849.55     1840.57     29.75 o 
   6   1   8        6.65        6.51      0.90 o 
   7   1   8        7.27        7.45      1.42 o 
   8   1   8      464.93      458.80      9.84 o 
   9   1   8      161.44      160.69      4.47 o 
  10   1   8        1.64        0.38      1.78 o 
 -10   2   8      318.64      319.94      8.77 o 
  -9   2   8       21.32       17.65      2.18 o 
  -8   2   8     1329.93     1374.47     32.05 o 
  -7   2   8      349.17      346.86      8.95 o 
  -6   2   8       92.33      103.31      2.68 o 
  -5   2   8     1436.97     1559.61     27.82 o 
  -4   2   8     4014.92     4152.46     73.19 o 
  -3   2   8       89.27       92.80      2.12 o 
  -2   2   8     9466.75     9685.39    134.19 o 
  -1   2   8      261.19      249.82      4.02 o 
   0   2   8     9922.56    10056.48    176.04 o 
   1   2   8      877.21      958.72     14.40 o 
   2   2   8     3066.16     3334.60     69.17 o 
   3   2   8      175.30      240.76      4.35 o 
   4   2   8      134.99      116.30      2.28 o 
   5   2   8        7.24       12.78      1.18 o 
   6   2   8      888.78      908.90     16.45 o 
   7   2   8      149.37      138.40      3.76 o 
   8   2   8       52.57       56.58      2.59 o 
   9   2   8       24.38       22.66      1.98 o 
  10   2   8       76.31       84.31      3.42 o 
 -10   3   8        6.33        2.01      2.28 o 
  -9   3   8      114.60      108.96      4.27 o 
  -8   3   8        5.99        1.27      1.94 o 
  -7   3   8      593.06      582.56     14.24 o 
  -6   3   8       96.47       96.83      2.97 o 
  -5   3   8     3069.92     3143.65     62.10 o 
  -4   3   8       12.66       14.23      1.11 o 
  -3   3   8     1396.04     1279.37     25.53 o 
  -2   3   8      782.42      849.23     15.18 o 
  -1   3   8       29.38       36.91      1.34 o 
   0   3   8       12.59       10.01      0.92 o 
   1   3   8     1959.04     1888.96     33.43 o 
   2   3   8        2.31        1.15      0.83 o 
   3   3   8     2969.77     2852.84     50.28 o 
   4   3   8       15.96       11.77      0.92 o 
   5   3   8      880.71      818.00     12.89 o 
   6   3   8        2.66        1.89      1.04 o 
   7   3   8      196.34      200.18      4.48 o 
   8   3   8      212.35      202.90      5.16 o 
   9   3   8      253.44      271.25      6.57 o 
 -10   4   8      171.46      194.90      7.86 o 
  -9   4   8        0.07       -0.55      2.55 o 
  -8   4   8      159.80      150.94      6.15 o 
  -7   4   8        2.51        0.78      4.19 o 
  -6   4   8      109.21      105.89      4.60 o 
  -5   4   8       27.21       25.84      3.56 o 
  -4   4   8        8.25        4.02      2.38 o 
  -3   4   8       52.55       56.71      2.06 o 
  -2   4   8     2507.02     2391.78     47.10 o 
  -1   4   8       56.86       64.69      2.13 o 
   0   4   8     5249.22     5291.03    104.12 o 
   1   4   8      243.23      267.37      5.96 o 
   2   4   8      349.95      340.73      6.58 o 
   3   4   8       23.35       17.77      1.05 o 
   4   4   8       11.37       17.75      1.70 o 
   5   4   8        5.84        6.05      1.20 o 
   6   4   8      749.18      746.05     12.55 o 
   7   4   8        0.59       -0.37      1.33 o 
   8   4   8      731.32      730.38     13.63 o 
   9   4   8       12.75        9.79      1.96 o 
  -9   5   8       65.08       52.69      3.97 o 
  -8   5   8       84.18       78.66      4.83 o 
  -7   5   8        3.65        5.69      2.52 o 
  -6   5   8       22.43       22.66      2.65 o 
  -5   5   8      660.53      631.84     26.52 o 
  -4   5   8        0.62        0.81      0.77 o 
  -3   5   8     1123.61     1132.81     26.15 o 
  -2   5   8      243.86      247.18      5.40 o 
  -1   5   8       33.73       29.72      2.32 o 
   0   5   8       25.16       16.90      2.21 o 
   1   5   8      888.01      841.40     19.99 o 
   2   5   8      109.36      117.68      2.55 o 
   3   5   8      948.19      935.88     15.45 o 
   4   5   8      230.22      228.46      4.35 o 
   5   5   8      571.96      564.77     10.60 o 
   6   5   8      138.96      129.10      3.44 o 
   7   5   8       40.18       45.65      2.45 o 
   8   5   8        1.06        2.60      1.56 o 
  -8   6   8      148.03      154.96      6.87 o 
  -7   6   8       49.16       40.68      3.57 o 
  -6   6   8      123.27      122.95      5.59 o 
  -5   6   8      111.82      104.11      6.86 o 
  -4   6   8        3.30        0.86      1.95 o 
  -3   6   8       11.57       10.79      2.47 o 
  -2   6   8      140.68      140.17      5.57 o 
  -1   6   8        6.86        5.32      2.13 o 
   0   6   8     1064.94     1020.04     29.48 o 
   1   6   8      171.90      169.40      6.37 o 
   2   6   8      663.44      679.02     16.49 o 
   3   6   8       12.46       13.06      1.19 o 
   4   6   8      239.30      219.94      5.36 o 
   5   6   8      234.82      227.20      5.59 o 
   6   6   8      735.28      739.12     17.99 o 
   7   6   8        2.67        2.21      2.08 o 
  -7   7   8      269.21      253.47     11.89 o 
  -6   7   8       49.80       45.31      3.65 o 
  -5   7   8      615.10      588.58     25.39 o 
  -4   7   8       17.96       14.76      3.82 o 
  -3   7   8      451.65      440.16     13.77 o 
  -2   7   8       20.41       18.78      3.75 o 
  -1   7   8       64.44       57.35      4.03 o 
   0   7   8       14.21       11.51      2.52 o 
   1   7   8      270.55      277.98      9.32 o 
   2   7   8       47.85       54.39      3.96 o 
   3   7   8     1028.99     1029.06     24.28 o 
   4   7   8        3.77        4.68      2.60 o 
   5   7   8      436.14      444.54     13.95 o 
   6   7   8       34.48       30.88      3.28 o 
  -6   8   8       66.92       58.09      4.63 o 
  -5   8   8        0.67        3.99      4.17 o 
  -4   8   8       80.59       77.52      6.73 o 
  -3   8   8       32.09       26.14      4.69 o 
  -2   8   8      866.46      907.91     26.82 o 
  -1   8   8       12.47       12.36      2.68 o 
   0   8   8      600.96      654.88     19.80 o 
   1   8   8       32.99       29.79      3.18 o 
   2   8   8       74.21       80.41      4.61 o 
   3   8   8        0.12        1.64      3.69 o 
   4   8   8        2.68        1.25      2.71 o 
   5   8   8        0.49       -1.94      2.78 o 
  -3   9   8      129.62      142.39      9.75 o 
  -2   9   8        3.21        6.78      4.49 o 
  -1   9   8        3.50        6.28      4.09 o 
   0   9   8        8.20        7.71      3.10 o 
   1   9   8      152.18      168.48      7.22 o 
   2   9   8       17.26       18.02      4.85 o 
   3   9   8      253.12      278.27      9.92 o 
 -11   0   9       92.87       90.11      9.09 o 
  -9   0   9       24.40       24.25      2.56 o 
  -7   0   9      205.14      182.21      4.96 o 
  -5   0   9     4393.34     4368.20     85.75 o 
  -3   0   9     3462.66     3443.65     68.01 o 
  -1   0   9      147.25      162.45      7.03 o 
   1   0   9     2734.37     2394.37     47.02 o 
   3   0   9     6142.45     5981.64    135.55 o 
   5   0   9     1203.65     1139.62     32.00 o 
   7   0   9      623.89      588.99     17.39 o 
   9   0   9      347.18      367.47     11.74 o 
 -11   1   9       20.55       18.14      3.74 o 
 -10   1   9      240.96      237.28      7.02 o 
  -9   1   9       24.29       29.04      1.80 o 
  -8   1   9     1139.16     1168.58     23.65 o 
  -7   1   9      243.30      239.69      5.53 o 
  -6   1   9      702.61      686.70     11.39 o 
  -5   1   9       13.29        9.94      0.77 o 
  -4   1   9       11.05        7.41      0.87 o 
  -3   1   9      502.98      615.14      9.43 o 
  -2   1   9     4239.92     4241.09     63.08 o 
  -1   1   9      892.23     1077.21     15.17 o 
   0   1   9     5629.94     5388.60     86.00 o 
   1   1   9      507.85      498.18      7.69 o 
   2   1   9     1155.12     1148.13     18.71 o 
   3   1   9      262.87      270.88      4.82 o 
   4   1   9     1483.73     1588.61     23.83 o 
   5   1   9      693.27      701.50     10.79 o 
   6   1   9     1816.69     1739.57     30.86 o 
   7   1   9        0.22        1.51      1.41 o 
   8   1   9     1262.95     1259.64     25.43 o 
   9   1   9       50.94       46.65      2.46 o 
  10   1   9       30.47       25.07      2.19 o 
 -10   2   9       31.83       27.31      2.57 o 
  -9   2   9       27.46       23.66      2.33 o 
  -8   2   9       59.70       58.93      3.26 o 
  -7   2   9      291.14      272.23      7.31 o 
  -6   2   9       27.81       27.14      1.54 o 
  -5   2   9     2681.11     2709.79     48.00 o 
  -4   2   9      544.87      594.47     10.89 o 
  -3   2   9     4259.13     4240.48     68.02 o 
  -2   2   9       74.70       85.53      1.71 o 
  -1   2   9        4.40        2.83      0.54 o 
   0   2   9      124.93      142.03      2.96 o 
   1   2   9     1157.04     1051.31     17.10 o 
   2   2   9      281.62      271.95      4.78 o 
   3   2   9     4869.93     4672.33     74.96 o 
   4   2   9        2.04        4.09      0.86 o 
   5   2   9     3923.17     3883.95     62.43 o 
   6   2   9       26.24       32.77      1.54 o 
   7   2   9      381.75      387.63      8.52 o 
   8   2   9      285.07      285.51      6.68 o 
   9   2   9      189.59      194.95      5.24 o 
 -10   3   9      147.83      158.13      5.56 o 
  -9   3   9        1.01       -0.19      2.04 o 
  -8   3   9      134.22      143.84      4.92 o 
  -7   3   9      187.50      201.46      6.01 o 
  -6   3   9        2.33        3.02      1.62 o 
  -5   3   9      332.56      350.19      8.77 o 
  -4   3   9      377.39      387.58      8.18 o 
  -3   3   9       76.83       87.45      2.29 o 
  -2   3   9     2432.82     2369.72     41.73 o 
  -1   3   9      260.95      299.52      5.72 o 
   0   3   9     7288.35     7476.00    130.85 o 
   1   3   9      276.30      310.38      6.01 o 
   2   3   9      674.78      643.88     10.70 o 
   3   3   9        9.25       14.09      2.01 o 
   4   3   9       38.62       36.03      1.66 o 
   5   3   9        1.23        2.65      0.92 o 
   6   3   9      384.18      390.66      7.61 o 
   7   3   9       13.94       12.76      1.70 o 
   8   3   9      179.83      184.46      4.94 o 
   9   3   9        1.66       -1.78      1.75 o 
 -10   4   9        9.73        9.62      3.19 o 
  -9   4   9       92.09       82.68      4.92 o 
  -8   4   9       94.42      105.07      7.13 o 
  -7   4   9      896.40      916.86     26.83 o 
  -6   4   9       16.15       11.70      2.54 o 
  -5   4   9     1696.59     1641.86     65.86 o 
  -4   4   9        0.03        0.39      1.62 o 
  -3   4   9     1569.52     1581.32     36.20 o 
  -2   4   9        9.18        7.73      1.09 o 
  -1   4   9      195.43      194.86      4.38 o 
   0   4   9      279.55      299.06      6.62 o 
   1   4   9     2397.40     2380.74     47.22 o 
   2   4   9      243.14      229.46      4.72 o 
   3   4   9     2531.39     2464.14     43.61 o 
   4   4   9       15.60       15.99      1.30 o 
   5   4   9      426.55      434.79      8.33 o 
   6   4   9       11.03        9.48      1.47 o 
   7   4   9        6.18        9.78      1.77 o 
   8   4   9        6.11        6.56      1.88 o 
   9   4   9      127.86      125.89      4.23 o 
  -9   5   9       10.70        5.09      2.98 o 
  -8   5   9      356.19      349.58     11.74 o 
  -7   5   9      103.49       93.34      5.05 o 
  -6   5   9      106.42      106.49      5.01 o 
  -5   5   9      163.82      154.84      8.52 o 
  -4   5   9       83.59       84.35      6.19 o 
  -3   5   9      179.75      190.86      5.12 o 
  -2   5   9      443.54      453.75      9.37 o 
  -1   5   9        7.00        7.99      1.91 o 
   0   5   9      909.87      890.96     21.19 o 
   1   5   9       51.00       49.27      2.90 o 
   2   5   9      108.67       95.05      2.66 o 
   3   5   9      543.37      519.58      8.88 o 
   4   5   9      418.35      417.72      7.31 o 
   5   5   9       54.58       55.55      2.90 o 
   6   5   9     1251.03     1220.38     27.15 o 
   7   5   9       80.94       83.85      3.35 o 
   8   5   9      216.90      222.65      5.87 o 
  -8   6   9        4.95        9.11      5.11 o 
  -7   6   9      130.09      138.26      6.21 o 
  -6   6   9        0.92       -0.41      2.59 o 
  -5   6   9      725.89      728.90     30.68 o 
  -4   6   9        2.61        2.40      2.04 o 
  -3   6   9      223.75      217.84      7.51 o 
  -2   6   9       53.21       37.98      2.88 o 
  -1   6   9      363.99      360.80     11.36 o 
   0   6   9       24.00       21.50      3.38 o 
   1   6   9      403.86      406.91     12.67 o 
   2   6   9      719.52      730.91     15.24 o 
   3   6   9      279.53      273.05      6.47 o 
   4   6   9      124.69      120.81      4.34 o 
   5   6   9      286.99      286.75      7.95 o 
   6   6   9        4.86        5.70      2.26 o 
   7   6   9        2.52        0.04      2.10 o 
  -7   7   9        0.39       -3.22      2.94 o 
  -6   7   9       86.13       84.58      6.76 o 
  -5   7   9       62.92       62.10      6.13 o 
  -4   7   9       57.12       59.43      6.20 o 
  -3   7   9       32.46       31.68      3.06 o 
  -2   7   9      994.64     1012.96     29.55 o 
  -1   7   9       98.51       97.81      4.74 o 
   0   7   9      984.11     1016.66     29.63 o 
   1   7   9        1.70       -2.11      2.28 o 
   2   7   9       82.93       76.31      3.51 o 
   3   7   9       14.73       19.30      3.89 o 
   4   7   9       11.71       12.52      2.75 o 
   5   7   9       68.57       73.39      4.54 o 
   6   7   9       84.29       78.64      4.69 o 
  -5   8   9      167.77      182.37     10.70 o 
  -4   8   9        0.07        1.23      3.82 o 
  -3   8   9       43.83       44.59      5.20 o 
  -2   8   9       59.46       72.02      4.75 o 
  -1   8   9       46.10       45.61      3.70 o 
   0   8   9       16.96       20.45      3.09 o 
   1   8   9      146.42      168.34      6.93 o 
   2   8   9        6.73       12.14      2.94 o 
   3   8   9      318.84      325.88     10.93 o 
   4   8   9       19.41       23.73      3.27 o 
   5   8   9      128.35      137.93      6.42 o 
  -3   9   9      104.40      121.25      8.74 o 
  -2   9   9      326.96      350.78     16.79 o 
  -1   9   9       20.91       24.18      3.51 o 
   0   9   9       65.30       66.98      4.65 o 
   1   9   9       41.81       53.08      4.19 o 
   2   9   9       97.84      100.93      5.57 o 
 -10   0  10      497.10      489.53     22.47 o 
  -8   0  10      782.94      780.01     22.69 o 
  -6   0  10        3.04        5.81      1.60 o 
  -4   0  10      199.75      190.22      4.36 o 
  -2   0  10     8519.82     8946.70    175.57 o 
   0   0  10      335.51      208.23     16.35 o 
   2   0  10      167.69      177.17      4.73 o 
   4   0  10       19.33       22.98      2.37 o 
   6   0  10      171.70      166.15     10.38 o 
   8   0  10      750.83      762.44     22.38 o 
 -10   1  10        0.10        1.60      2.22 o 
  -9   1  10       42.24       35.93      2.02 o 
  -8   1  10        0.30       -0.69      1.42 o 
  -7   1  10       11.63       14.65      2.87 o 
  -6   1  10      244.60      252.83      4.59 o 
  -5   1  10     2346.62     2305.46     34.33 o 
  -4   1  10        0.39        2.16      0.57 o 
  -3   1  10      922.08      786.66     12.00 o 
  -2   1  10      280.36      256.23      4.54 o 
  -1   1  10       87.58       99.17      2.31 o 
   0   1  10      382.20      379.44      6.00 o 
   1   1  10     1931.49     1626.26     26.34 o 
   2   1  10      296.17      356.15      6.16 o 
   3   1  10     3513.95     3340.13     53.73 o 
   4   1  10       10.47       10.81      0.99 o 
   5   1  10     1133.32     1114.34     18.29 o 
   6   1  10       88.05       85.39      2.92 o 
   7   1  10       40.81       46.19      3.02 o 
   8   1  10      119.68      127.40      4.00 o 
   9   1  10      250.01      266.31      6.55 o 
 -10   2  10      285.85      301.73      8.47 o 
  -9   2  10        2.11        3.96      1.60 o 
  -8   2  10      538.28      558.71     13.82 o 
  -7   2  10       62.34       58.16      3.12 o 
  -6   2  10      321.50      319.36      7.09 o 
  -5   2  10       86.08       93.33      7.40 o 
  -4   2  10      729.29      728.06     14.80 o 
  -3   2  10      107.55      129.01      2.58 o 
  -2   2  10     4845.98     4714.81     75.47 o 
  -1   2  10        8.73        9.30      0.63 o 
   0   2  10     9128.96     9268.87    147.82 o 
   1   2  10      235.14      232.92      4.18 o 
   2   2  10     1638.10     1600.89     25.92 o 
   3   2  10        8.57        8.74      0.94 o 
   4   2  10     1041.80     1048.25     17.24 o 
   5   2  10      579.80      559.06      9.50 o 
   6   2  10      613.57      602.88     12.64 o 
   7   2  10        2.30        2.26      1.56 o 
   8   2  10      653.69      647.32     13.68 o 
   9   2  10       82.64       74.61      3.20 o 
 -10   3  10       47.78       45.93      3.15 o 
  -9   3  10       51.79       43.60      2.90 o 
  -8   3  10      355.62      356.33      9.49 o 
  -7   3  10     1871.58     1937.24     44.74 o 
  -6   3  10      547.62      557.12     13.59 o 
  -5   3  10     2193.68     2277.21     52.22 o 
  -4   3  10        0.07       10.80      1.79 o 
  -3   3  10     1093.82     1049.26     18.78 o 
  -2   3  10      268.48      297.94      5.16 o 
  -1   3  10      487.03      555.27     10.18 o 
   0   3  10        7.78       12.13      3.13 o 
   1   3  10     2315.85     2372.81     41.96 o 
   2   3  10      112.50      135.18      2.77 o 
   3   3  10     3239.48     3193.92     56.33 o 
   4   3  10        1.56       -0.71      1.02 o 
   5   3  10     1307.81     1328.73     21.78 o 
   6   3  10        4.65        3.56      1.54 o 
   7   3  10       40.70       36.97      2.63 o 
   8   3  10       12.81       11.90      1.90 o 
   9   3  10       75.03       79.57      3.51 o 
  -9   4  10        2.58        1.03      3.05 o 
  -8   4  10      186.70      190.37      7.33 o 
  -7   4  10        1.80        2.56      2.46 o 
  -6   4  10       40.46       37.55      3.49 o 
  -5   4  10       41.62       34.02      3.82 o 
  -4   4  10      249.88      246.49      8.07 o 
  -3   4  10      444.64      454.07     10.88 o 
  -2   4  10     1302.48     1272.23     25.48 o 
  -1   4  10       99.46      101.62      2.53 o 
   0   4  10     3683.81     3700.99     73.07 o 
   1   4  10        1.66        2.93      1.52 o 
   2   4  10      488.27      461.53      8.75 o 
   3   4  10       19.19       22.13      1.44 o 
   4   4  10        1.93        0.79      1.10 o 
   5   4  10        7.64        5.80      1.51 o 
   6   4  10      893.88      904.47     18.62 o 
   7   4  10       14.65       14.74      1.91 o 
   8   4  10      162.74      171.36      5.74 o 
  -9   5  10       30.27       25.83      6.90 o 
  -8   5  10        2.80        1.48      2.78 o 
  -7   5  10      179.52      177.95      7.19 o 
  -6   5  10       11.87        6.95      2.61 o 
  -5   5  10      633.83      596.67     25.20 o 
  -4   5  10      405.82      410.32     12.68 o 
  -3   5  10      640.82      652.97     15.42 o 
  -2   5  10      444.28      468.37     11.32 o 
  -1   5  10      110.95      107.22      3.86 o 
   0   5  10       64.32       65.05      3.24 o 
   1   5  10     1013.76     1035.38     21.06 o 
   2   5  10       86.10       95.46      2.72 o 
   3   5  10     1126.48     1137.56     20.59 o 
   4   5  10       88.60       83.98      2.66 o 
   5   5  10      309.39      326.15      8.16 o 
   6   5  10       31.57       38.96      3.00 o 
   7   5  10        4.32        7.93      1.86 o 
   8   5  10       58.31       61.58      3.16 o 
  -8   6  10      190.89      206.17      8.31 o 
  -7   6  10        4.71        6.91      2.93 o 
  -6   6  10       62.73       60.94      4.29 o 
  -5   6  10      116.40      103.29      7.33 o 
  -4   6  10       75.71       81.01      6.40 o 
  -3   6  10       14.35        8.91      2.33 o 
  -2   6  10      850.46      868.55     25.46 o 
  -1   6  10       68.76       68.75      4.12 o 
   0   6  10     1028.67     1019.98     29.63 o 
   1   6  10      233.09      218.61      6.45 o 
   2   6  10       27.33       29.46      2.50 o 
   3   6  10       54.50       47.38      2.48 o 
   4   6  10      420.25      392.32     10.31 o 
   5   6  10      118.22      119.80      4.67 o 
   6   6  10      466.98      418.83     11.04 o 
   7   6  10      193.98      208.65      6.55 o 
  -7   7  10       97.27       96.63      7.02 o 
  -6   7  10        6.10        9.35      2.98 o 
  -5   7  10      543.11      521.57     22.88 o 
  -4   7  10       23.69       21.72      4.47 o 
  -3   7  10      183.37      180.84      7.05 o 
  -2   7  10       21.05       14.81      2.87 o 
  -1   7  10       79.39       76.69      4.32 o 
   0   7  10        0.12        0.56      2.54 o 
   1   7  10      271.90      288.52     12.47 o 
   2   7  10       70.02       78.80      4.36 o 
   3   7  10      770.85      787.93     19.00 o 
   4   7  10       74.15       72.26      3.91 o 
   5   7  10      393.23      396.64     10.65 o 
   6   7  10        5.55        3.02      2.37 o 
  -5   8  10       26.68       28.27      4.95 o 
  -4   8  10       63.19       70.68      7.11 o 
  -3   8  10       34.24       32.56      5.22 o 
  -2   8  10      728.46      738.95     22.29 o 
  -1   8  10        6.25        3.06      2.66 o 
   0   8  10      390.33      395.75     12.81 o 
   1   8  10       37.65       40.60      3.49 o 
   2   8  10      197.11      198.77      6.19 o 
   3   8  10       14.56       17.12      3.08 o 
   4   8  10       54.24       54.50      8.06 o 
  -2   9  10        7.39        8.71      4.64 o 
  -1   9  10       32.12       29.75      3.50 o 
   0   9  10        0.31       -0.63      2.95 o 
   1   9  10      143.28      153.44      7.67 o 
  -9   0  11       12.92        8.51      2.27 o 
  -7   0  11      137.99      138.36      5.41 o 
  -5   0  11     1441.82     1422.17     32.89 o 
  -3   0  11      671.88      567.67     13.41 o 
  -1   0  11      288.83      321.40      7.93 o 
   1   0  11     2018.21     1876.42     42.96 o 
   3   0  11     7585.10     7604.85    172.26 o 
   5   0  11      513.71      502.95     12.18 o 
   7   0  11       10.03        8.20      2.30 o 
   9   0  11      423.26      443.06     14.10 o 
 -10   1  11      490.83      509.20     15.27 o 
  -9   1  11       15.94       14.23      1.76 o 
  -8   1  11      326.51      329.45      9.66 o 
  -7   1  11      292.56      295.26      5.84 o 
  -6   1  11       11.80       12.92      0.74 o 
  -5   1  11      830.39      837.96     12.74 o 
  -4   1  11      625.13      627.23      9.68 o 
  -3   1  11      187.60      191.68      3.60 o 
  -2   1  11     4488.92     4490.61     78.77 o 
  -1   1  11      220.58      238.75      3.98 o 
   0   1  11     3102.28     2815.91     45.35 o 
   1   1  11      671.11      696.81     11.58 o 
   2   1  11      224.29      181.87      3.50 o 
   3   1  11      194.34      205.11      3.90 o 
   4   1  11      543.76      533.89      9.09 o 
   5   1  11      747.79      717.61     12.02 o 
   6   1  11      567.19      548.19     11.61 o 
   7   1  11        6.79        7.34      1.65 o 
   8   1  11     1026.56     1038.67     21.28 o 
   9   1  11       15.83       14.41      2.08 o 
 -10   2  11        1.02       -0.19      2.34 o 
  -9   2  11       23.34       26.41      2.06 o 
  -8   2  11       55.28       56.86      5.12 o 
  -7   2  11     1001.39      996.31     23.55 o 
  -6   2  11      306.48      301.08      7.86 o 
  -5   2  11     2832.57     2865.06     56.69 o 
  -4   2  11        2.43        2.50      1.21 o 
  -3   2  11     1872.05     1861.17     33.01 o 
  -2   2  11      500.40      561.92      9.36 o 
  -1   2  11      221.94      263.21      4.29 o 
   0   2  11      497.06      581.13     10.70 o 
   1   2  11     1258.95     1176.39     19.17 o 
   2   2  11       23.72       29.50      1.29 o 
   3   2  11     2537.93     2475.33     40.00 o 
   4   2  11      995.38      939.08     15.55 o 
   5   2  11      951.52      984.14     16.30 o 
   6   2  11      370.64      341.21      7.71 o 
   7   2  11        5.33        4.99      1.65 o 
   8   2  11        1.39        2.61      1.73 o 
   9   2  11      195.01      206.84      5.59 o 
 -10   3  11       75.17       74.83      4.24 o 
  -9   3  11       88.73       90.12      4.20 o 
  -8   3  11      134.62      142.28      5.11 o 
  -7   3  11        0.37        2.35      2.01 o 
  -6   3  11       22.61       22.85      2.12 o 
  -5   3  11      236.41      219.51     13.77 o 
  -4   3  11      371.35      364.67      9.90 o 
  -3   3  11       52.36       57.25      1.53 o 
  -2   3  11     3098.25     3037.20     48.75 o 
  -1   3  11        3.42        5.94      1.42 o 
   0   3  11     4730.49     4785.02     84.05 o 
   1   3  11        0.37       -0.05      1.02 o 
   2   3  11      648.49      660.22     11.03 o 
   3   3  11      349.23      341.60      6.73 o 
   4   3  11      141.11      160.08      3.36 o 
   5   3  11        0.25        2.41      1.05 o 
   6   3  11     1405.03     1399.51     28.20 o 
   7   3  11        0.43       -0.76      1.64 o 
   8   3  11      426.21      436.83      9.79 o 
   9   3  11        0.15        0.07      2.04 o 
  -9   4  11       53.86       56.05      4.38 o 
  -8   4  11       15.82       13.87      2.89 o 
  -7   4  11      480.51      472.36     14.74 o 
  -6   4  11        0.09       -2.09      2.28 o 
  -5   4  11     1250.93     1185.67     48.13 o 
  -4   4  11       26.05       25.75      2.38 o 
  -3   4  11      878.68      853.72     19.90 o 
  -2   4  11       58.57       53.54      2.16 o 
  -1   4  11       67.08       80.88      3.66 o 
   0   4  11       48.33       46.42      2.82 o 
   1   4  11      317.66      309.10      6.17 o 
   2   4  11      207.37      212.64      5.11 o 
   3   4  11     1648.01     1600.63     28.64 o 
   4   4  11      253.49      229.55      4.92 o 
   5   4  11     1161.49     1202.16     21.81 o 
   6   4  11      132.48      122.27      3.90 o 
   7   4  11       44.38       49.97      3.31 o 
   8   4  11       51.77       56.30      3.00 o 
  -9   5  11       41.81       37.90      3.81 o 
  -8   5  11      242.85      243.26      9.02 o 
  -7   5  11        4.39        3.17      3.29 o 
  -6   5  11       90.44       91.54      5.08 o 
  -5   5  11        2.07        1.93      3.04 o 
  -4   5  11       40.24       45.42      3.33 o 
  -3   5  11       92.70       79.54      4.16 o 
  -2   5  11      688.98      690.04     16.35 o 
  -1   5  11      148.56      145.92      4.82 o 
   0   5  11     2083.41     2101.93     41.92 o 
   1   5  11      682.39      670.41     12.50 o 
   2   5  11       86.62       85.94      2.66 o 
   3   5  11      288.08      275.47      5.76 o 
   4   5  11      154.80      142.72      3.62 o 
   5   5  11       16.27       20.28      2.07 o 
   6   5  11      728.02      734.89     15.50 o 
   7   5  11       11.04       12.51      2.03 o 
  -8   6  11        7.06        5.56      3.29 o 
  -7   6  11      184.94      173.18      7.28 o 
  -6   6  11       20.48       18.56      3.16 o 
  -5   6  11      433.95      418.86     18.82 o 
  -4   6  11        0.16       -1.36      3.41 o 
  -3   6  11      287.29      277.62      9.32 o 
  -2   6  11       75.80       62.97      6.29 o 
  -1   6  11        2.06        2.68      2.30 o 
   0   6  11      341.02      342.64     11.11 o 
   1   6  11      790.25      776.13     18.89 o 
   2   6  11      421.99      450.08     11.99 o 
   3   6  11      601.79      610.65     13.05 o 
   4   6  11      232.24      217.79      5.65 o 
   5   6  11      291.27      286.97      6.99 o 
   6   6  11        0.90        1.99      1.96 o 
   7   6  11        5.51        5.43      2.39 o 
  -7   7  11        0.41       -3.19      3.14 o 
  -6   7  11       82.32       79.58      5.21 o 
  -5   7  11       19.20       18.65      4.72 o 
  -4   7  11       25.11       22.57      4.37 o 
  -3   7  11      164.83      164.66      6.64 o 
  -2   7  11      915.89      948.39     27.94 o 
  -1   7  11        0.20       -3.75      2.50 o 
   0   7  11      437.44      468.05     14.64 o 
   1   7  11       14.21       14.78      2.87 o 
   2   7  11      180.49      191.48      6.20 o 
   3   7  11       14.13       18.03      2.52 o 
   4   7  11       51.00       47.39      3.17 o 
   5   7  11        9.68        8.29      2.46 o 
  -5   8  11      304.26      329.82     16.26 o 
  -4   8  11        2.94        6.93      4.34 o 
  -3   8  11      182.67      214.64     11.63 o 
  -2   8  11        0.56       -1.45      2.90 o 
  -1   8  11        0.27       -3.61      2.64 o 
   0   8  11       28.28       33.03      3.58 o 
   1   8  11      219.17      228.33      8.64 o 
   2   8  11        4.47        5.49      2.36 o 
   3   8  11      357.91      386.72     12.73 o 
   4   8  11        0.48        1.21      3.02 o 
  -1   9  11        0.35       -0.31      2.88 o 
   0   9  11       85.03       87.95      5.43 o 
 -10   0  12      739.63      777.20     29.42 o 
  -8   0  12      228.27      214.78      7.45 o 
  -6   0  12     1221.49     1207.68     27.60 o 
  -4   0  12      651.65      653.47     13.33 o 
  -2   0  12     3384.33     3169.05     72.14 o 
   0   0  12     2750.67     2571.42     58.68 o 
   2   0  12       17.58       11.12      1.34 o 
   4   0  12     1127.07     1092.46     25.48 o 
   6   0  12       61.47       58.54      5.84 o 
   8   0  12      690.16      671.87     20.16 o 
 -10   1  12       59.97       57.54      3.47 o 
  -9   1  12       12.53       16.70      1.87 o 
  -8   1  12        7.77        5.55      1.62 o 
  -7   1  12      421.52      429.51      9.30 o 
  -6   1  12      120.47      126.23      2.64 o 
  -5   1  12     1508.65     1487.27     22.40 o 
  -4   1  12       50.20       47.02      1.74 o 
  -3   1  12     2447.99     2395.39     38.73 o 
  -2   1  12     2483.87     2586.97     41.71 o 
  -1   1  12       55.96       59.73      1.55 o 
   0   1  12     1086.54     1029.93     16.93 o 
   1   1  12     3042.56     2880.87     46.44 o 
   2   1  12        8.13        8.01      0.92 o 
   3   1  12     6500.71     6175.35     99.05 o 
   4   1  12       61.89       59.48      1.95 o 
   5   1  12      515.03      508.69      8.77 o 
   6   1  12      561.94      536.66     11.46 o 
   7   1  12        7.53        5.87      1.74 o 
   8   1  12       16.54       21.22      2.13 o 
   9   1  12      189.65      191.04      5.41 o 
 -10   2  12      182.65      185.49      6.30 o 
  -9   2  12       77.57       79.97      3.32 o 
  -8   2  12      563.98      564.83     14.06 o 
  -7   2  12        1.85       -1.64      1.89 o 
  -6   2  12       29.97       25.08      1.99 o 
  -5   2  12      116.50      112.44      3.61 o 
  -4   2  12      782.51      763.13     13.84 o 
  -3   2  12      248.31      244.32      4.86 o 
  -2   2  12     4243.00     4271.75     68.44 o 
  -1   2  12      251.94      244.06      4.39 o 
   0   2  12     3120.95     2818.68     49.75 o 
   1   2  12      295.29      296.71      5.28 o 
   2   2  12      243.41      207.45      4.01 o 
   3   2  12       95.61      102.21      3.25 o 
   4   2  12      250.79      247.78      4.69 o 
   5   2  12        4.62       11.95      1.17 o 
   6   2  12     1776.03     1716.89     34.37 o 
   7   2  12        4.75        2.08      1.72 o 
   8   2  12      542.78      539.99     11.76 o 
   9   2  12       23.88       26.24      2.44 o 
 -10   3  12        1.02       -0.75      2.53 o 
  -9   3  12       38.91       38.81      2.92 o 
  -8   3  12       14.16       13.62      2.27 o 
  -7   3  12      997.61      993.49     27.75 o 
  -6   3  12        4.39        2.99      1.85 o 
  -5   3  12     3234.41     3254.17     97.33 o 
  -4   3  12      158.02      168.50      7.65 o 
  -3   3  12      302.33      288.21      5.64 o 
  -2   3  12        0.00        1.79      0.71 o 
  -1   3  12      732.59      729.45     15.00 o 
   0   3  12      482.59      502.08      9.45 o 
   1   3  12     3359.18     3362.42     59.31 o 
   2   3  12       20.73       24.84      1.24 o 
   3   3  12     2361.75     2340.15     41.54 o 
   4   3  12      112.45       98.04      2.59 o 
   5   3  12      522.85      573.79     10.90 o 
   6   3  12        0.17        1.19      1.68 o 
   7   3  12      116.74      104.57      3.66 o 
   8   3  12        4.51        9.25      2.04 o 
  -9   4  12       65.23       56.56      4.36 o 
  -8   4  12      195.06      207.43      7.99 o 
  -7   4  12       27.40       23.89      2.48 o 
  -6   4  12      150.80      153.79      7.91 o 
  -5   4  12        7.79        9.94      3.44 o 
  -4   4  12       78.86       83.53      4.22 o 
  -3   4  12        0.15        1.93      1.07 o 
  -2   4  12     2245.04     2222.94     39.33 o 
  -1   4  12       14.77       17.08      1.53 o 
   0   4  12     1658.44     1663.12     29.70 o 
   1   4  12      280.12      279.64      6.45 o 
   2   4  12       45.22       39.32      1.83 o 
   3   4  12        8.17        6.31      1.36 o 
   4   4  12       54.93       48.33      2.77 o 
   5   4  12        4.80        9.21      1.82 o 
   6   4  12      600.39      604.28     12.97 o 
   7   4  12        1.70        0.37      1.83 o 
   8   4  12      248.10      273.51      6.90 o 
  -8   5  12        7.19        5.46      3.03 o 
  -7   5  12      286.16      297.50     24.95 o 
  -6   5  12       22.58       18.03      2.96 o 
  -5   5  12      353.29      350.12     15.85 o 
  -4   5  12       45.44       42.95      4.83 o 
  -3   5  12       52.74       51.77      3.57 o 
  -2   5  12      122.11      132.83      7.76 o 
  -1   5  12        0.92        3.98      1.99 o 
   0   5  12      262.32      290.84      7.74 o 
   1   5  12      255.43      266.08      5.65 o 
   2   5  12      216.86      192.68      4.42 o 
   3   5  12      223.63      248.42      5.39 o 
   4   5  12       24.22       19.88      1.66 o 
   5   5  12      963.04      961.34     19.83 o 
   6   5  12       43.48       42.14      2.57 o 
   7   5  12        9.25       12.47      2.09 o 
  -7   6  12       79.32       77.95      5.33 o 
  -6   6  12        6.02        4.05      2.80 o 
  -5   6  12      104.19       95.49      6.91 o 
  -4   6  12      397.99      407.67     18.29 o 
  -3   6  12      354.98      369.01     11.95 o 
  -2   6  12      722.55      712.15     21.28 o 
  -1   6  12        7.13        5.07      2.43 o 
   0   6  12      614.68      612.27     15.33 o 
   1   6  12       75.12       90.00      3.43 o 
   2   6  12       68.68       69.59      2.64 o 
   3   6  12        4.09        4.59      1.63 o 
   4   6  12      162.94      155.63      4.61 o 
   5   6  12       17.45       20.60      2.28 o 
   6   6  12      329.26      352.45      8.40 o 
  -6   7  12        0.16       -3.30      2.98 o 
  -5   7  12      197.28      203.98     11.03 o 
  -4   7  12        1.69        1.48      3.74 o 
  -3   7  12      228.35      214.26     11.56 o 
  -2   7  12        0.11       -3.81      2.54 o 
  -1   7  12        7.89        7.43      2.73 o 
   0   7  12      126.68      134.46      6.19 o 
   1   7  12      320.69      324.70      8.84 o 
   2   7  12      116.87      130.40      4.24 o 
   3   7  12      906.79      905.41     21.93 o 
   4   7  12       23.63       21.72      2.70 o 
   5   7  12       54.98       55.85      3.46 o 
  -4   8  12      211.83      219.59     11.96 o 
  -3   8  12        5.56        2.69      4.34 o 
  -2   8  12      198.17      201.72      7.95 o 
  -1   8  12        2.40        2.51      4.04 o 
   0   8  12      225.16      216.18      8.39 o 
   1   8  12       33.03       36.54      2.82 o 
   2   8  12       32.11       33.98      4.80 o 
   3   8  12       93.35      101.77      5.76 o 
  -9   0  13       18.31       17.74      2.66 o 
  -7   0  13     1474.91     1456.47     68.45 o 
  -5   0  13     2028.97     2006.64     39.70 o 
  -3   0  13      872.31      819.79     19.24 o 
  -1   0  13      297.56      290.43      7.37 o 
   1   0  13      806.77      798.87     18.81 o 
   3   0  13     9418.09     8921.73    202.11 o 
   5   0  13      527.78      539.40     13.16 o 
   7   0  13        1.46        3.76      2.95 o 
   9   0  13      152.84      158.70     11.09 o 
 -10   1  13      274.29      287.68      8.55 o 
  -9   1  13        0.27        0.47      1.71 o 
  -8   1  13      124.56      133.58      4.00 o 
  -7   1  13       65.10       60.34      2.79 o 
  -6   1  13       23.73       21.13      1.34 o 
  -5   1  13       15.75       15.05      0.99 o 
  -4   1  13     1791.43     1811.69     29.42 o 
  -3   1  13      185.44      187.32      3.34 o 
  -2   1  13     1834.94     1710.88     27.80 o 
  -1   1  13      198.78      182.29      3.56 o 
   0   1  13     2775.21     2628.87     42.46 o 
   1   1  13       18.27        7.28      1.01 o 
   2   1  13     1195.00     1111.88     18.32 o 
   3   1  13      708.36      683.60     11.55 o 
   4   1  13        5.01        7.71      1.15 o 
   5   1  13      149.16      144.53      3.20 o 
   6   1  13      698.52      679.87     14.29 o 
   7   1  13        6.87        6.66      1.81 o 
   8   1  13      619.63      640.68     13.76 o 
   9   1  13        0.15       -0.42      2.00 o 
 -10   2  13       25.19       23.89      2.86 o 
  -9   2  13       32.53       33.64      2.31 o 
  -8   2  13       20.59       21.68      2.35 o 
  -7   2  13       90.65       94.94      4.08 o 
  -6   2  13        0.53       -0.01      1.62 o 
  -5   2  13      374.43      346.21     11.20 o 
  -4   2  13      168.50      156.69      3.43 o 
  -3   2  13      724.11      692.17     12.69 o 
  -2   2  13      144.33      158.80      3.27 o 
  -1   2  13      287.89      248.44      5.07 o 
   0   2  13        7.29       11.35      2.30 o 
   1   2  13     1629.56     1568.05     23.63 o 
   2   2  13      133.78      143.57      3.08 o 
   3   2  13     1114.77     1125.60     18.59 o 
   4   2  13        3.47        6.50      1.34 o 
   5   2  13      255.23      273.23      5.20 o 
   6   2  13      647.05      610.28     13.00 o 
   7   2  13        3.51        4.78      1.79 o 
   8   2  13        4.42        6.00      2.06 o 
  -9   3  13       17.05       16.19      2.63 o 
  -8   3  13      234.36      247.40      7.35 o 
  -7   3  13        8.79        4.41      2.20 o 
  -6   3  13       24.35       22.96      2.12 o 
  -5   3  13       21.03       24.96      2.73 o 
  -4   3  13      120.90      120.89      3.98 o 
  -3   3  13       56.14       61.54      1.95 o 
  -2   3  13     3314.73     3419.75     54.91 o 
  -1   3  13       13.59       12.45      1.20 o 
   0   3  13      899.37      865.86     15.82 o 
   1   3  13       23.34       25.34      1.90 o 
   2   3  13        1.21        4.11      1.88 o 
   3   3  13        1.20        3.33      1.27 o 
   4   3  13      243.46      239.75      4.70 o 
   5   3  13      205.05      210.97      4.81 o 
   6   3  13     1018.14      996.47     20.52 o 
   7   3  13       34.61       31.20      2.30 o 
   8   3  13      441.88      472.32     13.26 o 
  -9   4  13        7.37        6.69      3.17 o 
  -8   4  13       67.50       60.16      3.70 o 
  -7   4  13      679.34      673.60     24.11 o 
  -6   4  13       71.27       75.67      3.62 o 
  -5   4  13     1100.30     1147.30     74.49 o 
  -4   4  13      456.28      446.65     13.80 o 
  -3   4  13        4.39        7.72      2.77 o 
  -2   4  13       70.11       71.13      2.29 o 
  -1   4  13      232.27      214.50      5.19 o 
   0   4  13       23.93       24.37      1.55 o 
   1   4  13     1120.85     1173.19     21.25 o 
   2   4  13      150.02      126.09      3.29 o 
   3   4  13      706.80      753.61     14.00 o 
   4   4  13        2.16        1.47      1.36 o 
   5   4  13      675.81      675.48     12.80 o 
   6   4  13       14.20       15.98      2.09 o 
   7   4  13        0.01        0.13      1.90 o 
   8   4  13        2.06        3.62      2.19 o 
  -8   5  13      259.34      270.15     23.66 o 
  -7   5  13        0.26        3.45      3.21 o 
  -6   5  13      102.34       98.66      6.56 o 
  -5   5  13        7.62       13.71      3.67 o 
  -4   5  13       59.25       65.48      4.04 o 
  -3   5  13      176.67      178.16      8.33 o 
  -2   5  13     3423.41     3484.24     80.27 o 
  -1   5  13       11.38       14.01      2.68 o 
   0   5  13     3075.52     3192.25     63.39 o 
   1   5  13       98.90       98.77      2.96 o 
   2   5  13      425.62      425.14      8.38 o 
   3   5  13       16.58       23.82      1.80 o 
   4   5  13      372.34      341.60      7.95 o 
   5   5  13       54.29       59.34      3.03 o 
   6   5  13      523.93      554.23     12.16 o 
   7   5  13       33.27       40.15      2.65 o 
  -7   6  13      158.25      156.11      7.94 o 
  -6   6  13        2.20       -0.76      2.89 o 
  -5   6  13      553.06      512.57     22.61 o 
  -4   6  13       12.90        9.31      3.84 o 
  -3   6  13      720.25      690.38     20.82 o 
  -2   6  13       94.22       95.53      5.05 o 
  -1   6  13      178.56      180.54      7.87 o 
   0   6  13       62.73       70.48      3.83 o 
   1   6  13      961.36      959.69     19.93 o 
   2   6  13        3.57        3.35      1.54 o 
   3   6  13      956.54     1004.25     18.53 o 
   4   6  13      133.26      140.67      4.41 o 
   5   6  13      216.10      223.40      5.99 o 
   6   6  13       43.80       44.35      2.77 o 
  -6   7  13        6.43        3.62      3.35 o 
  -5   7  13       51.27       47.93      5.52 o 
  -4   7  13      277.72      259.15     13.20 o 
  -3   7  13        6.67        2.56      4.12 o 
  -2   7  13       93.77       87.50      5.90 o 
  -1   7  13        2.29        3.03      2.70 o 
   0   7  13      192.18      210.37      8.04 o 
   1   7  13        0.41        1.52      2.13 o 
   2   7  13        8.33        6.09      2.01 o 
   3   7  13       65.62       66.02      4.01 o 
   4   7  13       66.35       71.34      4.19 o 
   5   7  13       16.81       21.25      2.94 o 
  -4   8  13       33.29       25.46      5.07 o 
  -3   8  13      239.33      256.62     13.32 o 
  -2   8  13       26.50       22.44      4.90 o 
  -1   8  13        7.75       10.24      2.99 o 
   0   8  13        3.54        2.28      2.98 o 
   1   8  13      114.65      111.26      4.80 o 
   2   8  13        7.32        7.81      3.10 o 
   3   8  13      488.34      519.18     16.40 o 
 -10   0  14       60.49       53.33      4.32 o 
  -8   0  14       74.38       81.52      4.57 o 
  -6   0  14        1.90        4.40      1.53 o 
  -4   0  14     2071.38     2073.23     41.11 o 
  -2   0  14     5481.43     5051.08    114.66 o 
   0   0  14     1897.07     1750.12     40.29 o 
   2   0  14       73.04       61.17      2.95 o 
   4   0  14       17.43       30.04      6.26 o 
   6   0  14     1786.43     1733.30     49.20 o 
   8   0  14      407.14      417.56     16.84 o 
 -10   1  14        5.53        6.29      2.15 o 
  -9   1  14       26.60       21.86      2.10 o 
  -8   1  14       17.37       13.56      1.85 o 
  -7   1  14      539.09      525.43     11.26 o 
  -6   1  14        0.02       -0.19      1.02 o 
  -5   1  14     2328.62     2334.67     39.00 o 
  -4   1  14       55.90       51.88      1.67 o 
  -3   1  14     1543.38     1548.58     23.35 o 
  -2   1  14       20.86       23.46      1.83 o 
  -1   1  14      168.40      154.07      4.37 o 
   0   1  14       43.53       49.27      3.91 o 
   1   1  14     3111.97     3040.71     49.09 o 
   2   1  14       28.18       24.38      1.78 o 
   3   1  14     3337.51     3162.45     51.09 o 
   4   1  14        5.37        4.47      1.14 o 
   5   1  14      157.95      152.93      3.40 o 
   6   1  14       55.23       54.35      2.79 o 
   7   1  14       26.53       24.75      2.19 o 
   8   1  14        3.06        6.03      2.09 o 
  -9   2  14       37.79       34.44      2.40 o 
  -8   2  14      517.37      559.96     12.14 o 
  -7   2  14      131.38      132.54      6.43 o 
  -6   2  14      147.77      144.11      4.76 o 
  -5   2  14      112.47      104.43      6.31 o 
  -4   2  14      496.66      491.73      9.24 o 
  -3   2  14        0.67        1.94      0.91 o 
  -2   2  14     1222.41     1184.07     17.88 o 
  -1   2  14       60.90       67.81      2.17 o 
   0   2  14     1344.27     1262.98     20.77 o 
   1   2  14      505.41      467.07      7.48 o 
   2   2  14      190.82      172.72      3.60 o 
   3   2  14      416.44      400.70      7.17 o 
   4   2  14     1288.72     1214.82     20.09 o 
   5   2  14      319.02      289.95      6.14 o 
   6   2  14     1153.04     1113.24     22.81 o 
   7   2  14       10.09        8.69      2.01 o 
   8   2  14      327.13      341.72      8.24 o 
  -9   3  14       15.76       11.24      2.57 o 
  -8   3  14       31.81       28.58      2.75 o 
  -7   3  14      640.72      671.23     25.49 o 
  -6   3  14       14.00       13.62      2.09 o 
  -5   3  14      630.78      623.62     32.13 o 
  -4   3  14        3.40        3.25      1.20 o 
  -3   3  14     1053.40     1064.50     19.25 o 
  -2   3  14      255.49      247.28      4.57 o 
  -1   3  14      212.34      222.97      4.76 o 
   0   3  14        0.00       -0.23      1.30 o 
   1   3  14     2032.27     1970.37     35.10 o 
   2   3  14      199.80      208.07      4.60 o 
   3   3  14     1488.58     1532.82     25.17 o 
   4   3  14       98.93       78.58      2.49 o 
   5   3  14      462.59      462.27      9.10 o 
   6   3  14      112.07      101.53      3.69 o 
   7   3  14       18.32       13.65      2.15 o 
   8   3  14       26.74       33.94      2.66 o 
  -9   4  14       52.68       47.62      4.34 o 
  -8   4  14       98.90      101.99      5.41 o 
  -7   4  14       33.42       26.38      2.62 o 
  -6   4  14      233.15      244.48      7.08 o 
  -5   4  14        0.89        4.41      2.07 o 
  -4   4  14       68.61       74.54      5.76 o 
  -3   4  14       17.90       23.34      1.53 o 
  -2   4  14     2936.44     2918.66     57.90 o 
  -1   4  14      302.46      310.69      7.15 o 
   0   4  14     1208.23     1181.64     21.43 o 
   1   4  14      306.15      280.48      5.87 o 
   2   4  14        0.75        1.24      1.33 o 
   3   4  14        7.17        4.74      1.46 o 
   4   4  14      262.93      264.52      5.26 o 
   5   4  14       20.12       19.13      1.84 o 
   6   4  14      513.69      539.57     11.87 o 
   7   4  14       11.08        6.69      2.17 o 
  -8   5  14        6.82        4.91      3.19 o 
  -7   5  14      356.72      372.71     30.59 o 
  -6   5  14       22.22       24.15      3.38 o 
  -5   5  14      453.39      441.36     19.53 o 
  -4   5  14       68.72       59.11      5.57 o 
  -3   5  14       57.57       57.53      4.21 o 
  -2   5  14      160.63      165.63      5.61 o 
  -1   5  14      121.83      116.18      3.63 o 
   0   5  14       36.40       38.24      2.07 o 
   1   5  14      423.07      426.77      8.45 o 
   2   5  14       68.44       58.23      2.51 o 
   3   5  14      737.30      746.90     14.03 o 
   4   5  14       25.10       28.82      2.31 o 
   5   5  14      385.11      402.60      9.61 o 
   6   5  14        0.25        1.08      2.06 o 
  -7   6  14        2.43        1.62      3.88 o 
  -6   6  14        0.82        0.82      3.01 o 
  -5   6  14       48.67       42.94      5.10 o 
  -4   6  14      236.64      230.08     11.71 o 
  -3   6  14       42.70       46.08      4.24 o 
  -2   6  14      562.06      588.55     18.09 o 
  -1   6  14      291.21      299.66      8.49 o 
   0   6  14      920.86      927.57     19.37 o 
   1   6  14        5.18        7.20      1.63 o 
   2   6  14      206.08      208.68      4.93 o 
   3   6  14      155.09      157.47      5.10 o 
   4   6  14      214.56      236.01      6.16 o 
   5   6  14       28.47       30.56      2.51 o 
  -6   7  14        0.41       -0.33      4.32 o 
  -5   7  14      214.28      241.01     12.82 o 
  -4   7  14        4.33        4.09      4.12 o 
  -3   7  14      200.99      204.64     11.36 o 
  -2   7  14       50.86       48.06      4.08 o 
  -1   7  14        1.17        0.29      2.73 o 
   0   7  14      150.22      153.39      6.87 o 
   1   7  14      162.33      147.91      4.63 o 
   2   7  14       11.15        7.89      2.12 o 
   3   7  14      470.43      497.88     13.08 o 
   4   7  14       18.15       18.10      2.82 o 
  -3   8  14       21.37       15.97      5.25 o 
  -2   8  14      107.69      116.28      8.97 o 
  -1   8  14        0.09       -2.04      3.04 o 
   0   8  14       67.97       62.18      6.37 o 
   1   8  14       55.67       66.76      4.01 o 
   2   8  14        1.30        1.98      2.91 o 
  -9   0  15        0.26       -0.22      2.59 o 
  -7   0  15      408.34      422.28     31.50 o 
  -5   0  15     2680.80     2702.92     69.14 o 
  -3   0  15     1504.21     1470.57     34.02 o 
  -1   0  15       34.11       25.67      1.81 o 
   1   0  15     6627.22     6132.88    139.16 o 
   3   0  15     2035.99     1996.03     46.01 o 
   5   0  15      502.77      496.53     12.39 o 
   7   0  15       20.53       20.93      3.21 o 
  -9   1  15        8.95        5.68      1.94 o 
  -8   1  15      256.60      264.69      6.50 o 
  -7   1  15        0.08       -0.44      1.64 o 
  -6   1  15        0.44       -0.14      1.09 o 
  -5   1  15      145.52      150.35      3.24 o 
  -4   1  15      680.40      703.82     10.95 o 
  -3   1  15       28.71       26.57      1.19 o 
  -2   1  15     1954.83     1766.00     28.78 o 
  -1   1  15       17.20       11.73      1.09 o 
   0   1  15     1128.92     1065.32     17.64 o 
   1   1  15     1517.14     1425.47     23.39 o 
   2   1  15      768.84      736.73     12.46 o 
   3   1  15      188.43      174.09      4.46 o 
   4   1  15        3.11        2.91      1.18 o 
   5   1  15       56.48       48.96      2.02 o 
   6   1  15     1087.82     1116.23     22.91 o 
   7   1  15       71.15       62.81      3.19 o 
   8   1  15      351.00      359.48      8.59 o 
  -9   2  15       47.95       54.05      3.79 o 
  -8   2  15       32.34       34.49      2.79 o 
  -7   2  15      267.45      268.84     10.83 o 
  -6   2  15       69.87       65.60      2.87 o 
  -5   2  15      815.65      815.67     18.21 o 
  -4   2  15       57.54       54.30      2.57 o 
  -3   2  15      124.47      124.75      2.85 o 
  -2   2  15       61.12       65.06      2.04 o 
  -1   2  15      386.98      384.65      6.86 o 
   0   2  15        2.18        5.04      1.59 o 
   1   2  15     1724.73     1657.02     27.10 o 
   2   2  15        4.69        6.47      2.05 o 
   3   2  15      961.88      986.51     16.49 o 
   4   2  15        3.12        6.29      1.32 o 
   5   2  15      471.99      457.22      9.01 o 
   6   2  15        2.38        5.79      1.92 o 
   7   2  15        2.80        1.35      1.99 o 
   8   2  15        3.45        4.38      2.22 o 
  -9   3  15        0.05       -0.41      2.05 o 
  -8   3  15      433.34      449.52     17.52 o 
  -7   3  15       42.87       38.26      2.79 o 
  -6   3  15      270.98      265.57     12.40 o 
  -5   3  15        8.19        4.27      2.13 o 
  -4   3  15      674.74      659.15     12.23 o 
  -3   3  15       48.13       50.71      1.96 o 
  -2   3  15     1657.12     1666.42     27.10 o 
  -1   3  15       36.60       40.33      2.14 o 
   0   3  15     1014.33      962.02     17.58 o 
   1   3  15       55.82       52.36      2.18 o 
   2   3  15        9.70        8.00      1.26 o 
   3   3  15      187.11      178.34      3.93 o 
   4   3  15      913.50      876.66     14.85 o 
   5   3  15      137.34      137.75      3.91 o 
   6   3  15      640.40      611.05     13.25 o 
   7   3  15        6.27        5.13      2.08 o 
  -8   4  15        5.87        6.63      2.58 o 
  -7   4  15      476.65      495.32     23.29 o 
  -6   4  15       33.11       36.22      3.33 o 
  -5   4  15        7.54        7.14      2.12 o 
  -4   4  15        8.37       10.05      2.44 o 
  -3   4  15      312.08      296.96      8.08 o 
  -2   4  15      110.61      115.03      3.72 o 
  -1   4  15       28.79       35.16      1.93 o 
   0   4  15      172.20      154.79      4.30 o 
   1   4  15      272.23      290.13      6.12 o 
   2   4  15      213.83      186.69      4.46 o 
   3   4  15     1826.86     1858.33     33.32 o 
   4   4  15        1.27        0.25      1.39 o 
   5   4  15       54.76       66.86      2.87 o 
   6   4  15       44.16       40.92      2.70 o 
   7   4  15        6.16       12.85      2.32 o 
  -8   5  15       95.05       90.83     12.13 o 
  -7   5  15       24.37       22.41      3.54 o 
  -6   5  15       13.05       13.24      3.23 o 
  -5   5  15      126.52      112.91      7.91 o 
  -4   5  15      375.52      372.88     16.98 o 
  -3   5  15        0.89        1.46      2.58 o 
  -2   5  15      851.42      831.50     20.38 o 
  -1   5  15       25.68       32.63      2.11 o 
   0   5  15     1207.97     1193.76     21.75 o 
   1   5  15       85.94       77.38      2.81 o 
   2   5  15      183.20      194.63      4.64 o 
   3   5  15       39.36       39.81      2.17 o 
   4   5  15      184.92      194.32      5.33 o 
   5   5  15        0.03       -1.39      1.96 o 
   6   5  15      177.50      187.73      5.53 o 
  -7   6  15      130.99      146.10     16.99 o 
  -6   6  15       32.20       31.93      4.87 o 
  -5   6  15      563.64      550.91     24.29 o 
  -4   6  15       75.51       74.68      6.43 o 
  -3   6  15      110.44      105.06      5.39 o 
  -2   6  15        1.89        4.02      2.76 o 
  -1   6  15       70.11       76.44      4.17 o 
   0   6  15        5.30        6.26      2.05 o 
   1   6  15      437.78      450.45      9.00 o 
   2   6  15        4.40       -0.11      1.66 o 
   3   6  15      521.86      542.59     12.19 o 
   4   6  15       88.42       91.21      3.83 o 
   5   6  15      270.92      300.48      7.58 o 
  -5   7  15       10.56       14.43      4.62 o 
  -4   7  15       34.55       25.56      5.17 o 
  -3   7  15        0.09        2.89      4.07 o 
  -2   7  15      563.12      558.84     17.54 o 
  -1   7  15      152.55      170.84      7.23 o 
   0   7  15       89.50       84.38      3.99 o 
   1   7  15       10.50       15.12      2.33 o 
   2   7  15        0.65       -0.18      2.09 o 
   3   7  15       28.55       26.16      3.08 o 
  -2   8  15        1.76       -0.83      4.42 o 
  -1   8  15        2.62       -2.65      3.07 o 
   0   8  15        0.09       -2.36      2.47 o 
   1   8  15      375.15      406.51     11.00 o 
  -8   0  16       24.42       24.19      3.03 o 
  -6   0  16       32.03       40.73      3.88 o 
  -4   0  16      895.53      920.99     20.78 o 
  -2   0  16     2405.01     2163.11     49.69 o 
   0   0  16     2263.12     2087.09     48.01 o 
   2   0  16     2523.39     2381.58     54.73 o 
   4   0  16       26.32       27.38      2.53 o 
   6   0  16     1089.44     1119.95     32.61 o 
   8   0  16      442.78      462.78     15.11 o 
  -9   1  16       42.92       41.12      2.57 o 
  -8   1  16        1.01        2.17      1.88 o 
  -7   1  16      300.97      301.74      8.76 o 
  -6   1  16        0.45       -0.71      1.35 o 
  -5   1  16     1331.92     1338.48     28.18 o 
  -4   1  16       24.00       19.42      1.18 o 
  -3   1  16      744.31      735.59     11.47 o 
  -2   1  16      170.17      142.88      3.57 o 
  -1   1  16        1.13        5.85      2.40 o 
   0   1  16      115.93      126.40      3.22 o 
   1   1  16     4005.42     3833.70     61.82 o 
   2   1  16      119.92      119.94      3.72 o 
   3   1  16      273.81      278.45      5.35 o 
   4   1  16        7.54        5.64      1.28 o 
   5   1  16      463.07      446.76      8.86 o 
   6   1  16       19.48       21.70      2.25 o 
   7   1  16       12.60        9.40      2.12 o 
   8   1  16       34.28       26.70      2.59 o 
  -9   2  16       17.79       14.72      2.31 o 
  -8   2  16      244.07      266.56      6.71 o 
  -7   2  16        0.16       -1.48      1.79 o 
  -6   2  16        0.39        1.75      1.99 o 
  -5   2  16       37.96       31.26      1.79 o 
  -4   2  16      260.84      257.97      7.43 o 
  -3   2  16        5.00        6.41      1.04 o 
  -2   2  16     1006.96     1001.17     15.36 o 
  -1   2  16        2.52        4.78      1.15 o 
   0   2  16     2148.36     2057.16     33.52 o 
   1   2  16        0.94        2.06      2.83 o 
   2   2  16       12.13       12.67      1.43 o 
   3   2  16       55.19       64.60      2.36 o 
   4   2  16     1232.12     1222.73     20.35 o 
   5   2  16        0.19        1.37      1.59 o 
   6   2  16     1125.01     1123.16     23.14 o 
   7   2  16        0.45       -0.29      2.01 o 
  -9   3  16       14.45       15.80      2.38 o 
  -8   3  16       45.94       62.67      3.20 o 
  -7   3  16      166.09      178.16     12.54 o 
  -6   3  16       64.44       58.51      3.41 o 
  -5   3  16      300.57      306.49     15.30 o 
  -4   3  16        3.83        2.43      1.05 o 
  -3   3  16      648.03      648.13     12.09 o 
  -2   3  16        7.66        8.28      1.02 o 
  -1   3  16      137.53      139.83      3.59 o 
   0   3  16      675.17      618.90     11.72 o 
   1   3  16      312.70      305.57      5.79 o 
   2   3  16      145.12      138.98      3.32 o 
   3   3  16     2981.24     2958.74     47.99 o 
   4   3  16      366.80      345.17      6.53 o 
   5   3  16       95.17      111.19      3.48 o 
   6   3  16        2.41        0.59      1.93 o 
   7   3  16        7.00        8.63      2.32 o 
  -8   4  16      239.79      255.54     15.99 o 
  -7   4  16       47.20       43.55      3.00 o 
  -6   4  16       46.04       43.01      3.25 o 
  -5   4  16      203.49      180.09     10.05 o 
  -4   4  16     1083.65     1102.96     32.26 o 
  -3   4  16        6.32        4.76      1.46 o 
  -2   4  16     1669.70     1692.52     30.38 o 
  -1   4  16      429.84      438.90      8.65 o 
   0   4  16      319.26      327.43      6.76 o 
   1   4  16      164.08      166.14      4.13 o 
   2   4  16       29.43       33.87      1.95 o 
   3   4  16        0.15        8.26      1.56 o 
   4   4  16      306.91      324.12      6.98 o 
   5   4  16        0.06       -1.63      1.89 o 
   6   4  16      354.08      381.21      9.07 o 
  -7   5  16      297.77      336.68     35.27 o 
  -6   5  16        0.11       -1.64      3.02 o 
  -5   5  16      470.55      460.09     20.69 o 
  -4   5  16       14.59       17.05      4.12 o 
  -3   5  16      622.17      590.85     18.23 o 
  -2   5  16       19.91       21.51      2.03 o 
  -1   5  16       64.44       67.40      2.74 o 
   0   5  16      156.20      165.66      4.23 o 
   1   5  16      257.84      266.97      5.88 o 
   2   5  16        2.83        3.29      1.64 o 
   3   5  16      899.14      893.67     16.68 o 
   4   5  16       58.22       53.45      2.66 o 
   5   5  16      135.68      126.45      4.36 o 
   6   5  16       35.43       46.88      2.98 o 
  -6   6  16        0.79        1.41      4.24 o 
  -5   6  16        1.83        3.06      4.04 o 
  -4   6  16      145.81      151.98      9.55 o 
  -3   6  16       29.51       21.01      4.44 o 
  -2   6  16     1119.49     1120.20     32.91 o 
  -1   6  16        1.99        2.09      2.05 o 
   0   6  16      856.67      877.38     16.42 o 
   1   6  16       14.97       14.41      1.89 o 
   2   6  16       30.07       31.85      2.14 o 
   3   6  16        6.58        7.33      2.17 o 
   4   6  16      137.33      149.40      4.91 o 
  -4   7  16        0.67       -1.20      4.09 o 
  -3   7  16        1.54       -2.76      4.09 o 
  -2   7  16        2.75       -0.06      3.06 o 
  -1   7  16       37.70       31.76      3.79 o 
   0   7  16        0.01        0.44      2.28 o 
   1   7  16      613.64      654.84     14.35 o 
   2   7  16       27.93       31.94      2.72 o 
   3   7  16      184.45      203.51      7.08 o 
  -9   0  17       55.44       50.27      3.90 o 
  -7   0  17      690.66      642.86     23.95 o 
  -5   0  17     2481.33     2461.93     72.07 o 
  -3   0  17      883.74      825.32     19.63 o 
  -1   0  17       29.31       29.03      2.06 o 
   1   0  17     6156.31     5648.51    128.39 o 
   3   0  17      984.30      912.43     21.76 o 
   5   0  17      650.18      636.54     19.30 o 
   7   0  17       65.36       78.60      5.33 o 
  -9   1  17       18.62       15.82      2.25 o 
  -8   1  17      208.55      221.90      5.88 o 
  -7   1  17       13.31       15.14      1.69 o 
  -6   1  17        6.12        6.86      1.50 o 
  -5   1  17        4.10        7.04      1.16 o 
  -4   1  17      907.05      879.71     15.19 o 
  -3   1  17      163.12      144.45      3.01 o 
  -2   1  17      983.82      941.11     15.74 o 
  -1   1  17       26.46       24.53      1.42 o 
   0   1  17     2423.17     2217.22     36.06 o 
   1   1  17       53.53       44.34      7.42 o 
   2   1  17       14.81       16.21      1.41 o 
   3   1  17      230.72      215.32      4.46 o 
   4   1  17      466.48      437.88      7.95 o 
   5   1  17       28.17       23.57      2.16 o 
   6   1  17      686.97      681.29     14.65 o 
   7   1  17       57.64       55.20      4.50 o 
  -9   2  17       43.06       42.93      2.81 o 
  -8   2  17        7.87        8.84      2.15 o 
  -7   2  17      368.16      382.86     12.20 o 
  -6   2  17        0.46       -0.60      1.67 o 
  -5   2  17      707.32      759.22     16.75 o 
  -4   2  17        0.90        1.29      1.05 o 
  -3   2  17       85.59       86.79      2.25 o 
  -2   2  17       61.81       58.70      2.08 o 
  -1   2  17     1208.57     1179.34     19.55 o 
   0   2  17      482.05      441.15      7.91 o 
   1   2  17      855.11      810.32     13.77 o 
   2   2  17        2.70        2.50      1.31 o 
   3   2  17      284.45      285.51      5.59 o 
   4   2  17       27.87       22.08      1.67 o 
   5   2  17       87.47       98.66      3.78 o 
   6   2  17        0.59        1.00      1.98 o 
   7   2  17       80.18       77.11      3.77 o 
  -8   3  17      271.36      286.46     10.28 o 
  -7   3  17       28.59       26.91      2.81 o 
  -6   3  17       33.68       37.75      2.69 o 
  -5   3  17        6.09        6.10      2.21 o 
  -4   3  17      192.11      209.50      5.41 o 
  -3   3  17      253.15      255.31      4.92 o 
  -2   3  17      808.86      813.41     13.68 o 
  -1   3  17      313.57      298.11      6.71 o 
   0   3  17       17.27       19.92      1.65 o 
   1   3  17       59.99       52.10      2.13 o 
   2   3  17        6.75        4.99      1.42 o 
   3   3  17       82.32       83.72      2.81 o 
   4   3  17      700.54      707.65     12.27 o 
   5   3  17       14.60        9.56      2.16 o 
   6   3  17      502.89      519.39     11.65 o 
   7   3  17       21.55       23.81      2.63 o 
  -8   4  17        8.07       11.04      3.61 o 
  -7   4  17       97.06      108.75     16.21 o 
  -6   4  17       10.07        6.31      3.12 o 
  -5   4  17      335.00      312.26     14.84 o 
  -4   4  17       21.97       21.83      3.16 o 
  -3   4  17      400.42      407.14      9.18 o 
  -2   4  17       14.56       16.74      1.67 o 
  -1   4  17       18.52       20.29      1.77 o 
   0   4  17       68.26       72.04      2.77 o 
   1   4  17      463.97      446.04      8.87 o 
   2   4  17       13.51       14.79      2.04 o 
   3   4  17     2022.77     2058.29     33.77 o 
   4   4  17      149.93      143.79      4.15 o 
   5   4  17      141.46      165.85      5.13 o 
   6   4  17       38.67       39.83      2.80 o 
  -7   5  17       65.89       62.72      4.80 o 
  -6   5  17        8.34       12.85      4.52 o 
  -5   5  17       43.70       41.65      5.35 o 
  -4   5  17      281.12      271.64     13.47 o 
  -3   5  17       26.15       27.68      2.92 o 
  -2   5  17     1552.88     1528.16     27.64 o 
  -1   5  17        9.74        7.65      1.65 o 
   0   5  17      708.02      707.52     13.43 o 
   1   5  17        5.13        6.71      1.71 o 
   2   5  17      232.94      240.67      5.54 o 
   3   5  17       53.79       57.82      2.99 o 
   4   5  17       82.73       84.01      3.35 o 
   5   5  17       26.97       22.80      2.52 o 
  -6   6  17        5.82       10.34      4.74 o 
  -5   6  17      158.21      154.85      9.55 o 
  -4   6  17        5.55       -0.15      4.32 o 
  -3   6  17      211.82      214.30     11.84 o 
  -2   6  17       70.41       73.01      5.20 o 
  -1   6  17        3.04        1.61      2.07 o 
   0   6  17       11.18        9.02      1.82 o 
   1   6  17      247.38      278.18      6.25 o 
   2   6  17        0.10       -2.13      1.75 o 
   3   6  17      622.08      688.65     14.92 o 
   4   6  17        0.33       -0.98      2.15 o 
  -4   7  17       52.60       52.05      6.30 o 
  -3   7  17       77.56       77.29      7.26 o 
  -2   7  17       82.26       82.09      7.36 o 
  -1   7  17        5.34        5.22      2.46 o 
   0   7  17      174.46      173.05      5.34 o 
   1   7  17        5.02        4.30      2.40 o 
   2   7  17        5.29        0.33      2.62 o 
  -8   0  18      154.12      170.28     15.84 o 
  -6   0  18        0.12        0.50      1.73 o 
  -4   0  18     1041.36      966.21     24.32 o 
  -2   0  18      883.83      881.21     20.99 o 
   0   0  18     5827.63     5447.67    123.82 o 
   2   0  18        0.19        0.75      1.85 o 
   4   0  18      448.88      451.52     11.59 o 
   6   0  18     1293.37     1228.80     36.88 o 
  -9   1  18       37.04       34.30      2.65 o 
  -8   1  18       13.03       16.83      2.26 o 
  -7   1  18      304.94      317.25     13.45 o 
  -6   1  18        0.02        0.07      1.52 o 
  -5   1  18      849.90      876.81     17.15 o 
  -4   1  18       14.23       13.73      1.28 o 
  -3   1  18      105.28       94.10      2.44 o 
  -2   1  18        4.70        6.50      1.46 o 
  -1   1  18      383.90      370.97      6.79 o 
   0   1  18      284.91      292.72      7.78 o 
   1   1  18     1233.23     1208.76     20.11 o 
   2   1  18      729.86      649.82     11.25 o 
   3   1  18     1153.65     1163.02     19.44 o 
   4   1  18        3.30        6.38      1.47 o 
   5   1  18      238.25      237.39      6.19 o 
   6   1  18       31.94       21.88      2.48 o 
   7   1  18       10.97        7.51      2.31 o 
  -8   2  18      116.02      122.89      4.38 o 
  -7   2  18       19.37       19.57      2.22 o 
  -6   2  18        0.16       -0.51      1.55 o 
  -5   2  18        6.92        8.32      1.59 o 
  -4   2  18       99.57      109.67      2.62 o 
  -3   2  18       41.22       39.41      1.76 o 
  -2   2  18      643.86      651.31     11.33 o 
  -1   2  18       92.17       95.42      2.72 o 
   0   2  18     1113.47     1104.69     18.46 o 
   1   2  18      464.53      441.73      8.00 o 
   2   2  18      475.72      440.90      8.02 o 
   3   2  18      145.66      130.17      3.36 o 
   4   2  18      321.97      335.73      6.92 o 
   5   2  18        0.32       -1.52      1.90 o 
   6   2  18      456.87      477.05     10.89 o 
  -8   3  18       56.07       54.26      3.05 o 
  -7   3  18       41.01       45.03      2.72 o 
  -6   3  18        0.03        0.09      1.85 o 
  -5   3  18      386.12      393.23     30.44 o 
  -4   3  18      250.74      248.61      6.34 o 
  -3   3  18      479.74      472.72      9.26 o 
  -2   3  18      127.99      125.81      3.56 o 
  -1   3  18        3.25        3.15      1.36 o 
   0   3  18        0.02        0.08      1.30 o 
   1   3  18      803.42      786.96     13.49 o 
   2   3  18      148.27      134.58      3.42 o 
   3   3  18      707.83      684.45     11.94 o 
   4   3  18       28.45       29.88      2.19 o 
   5   3  18      394.18      423.98      9.84 o 
   6   3  18       24.61       32.19      2.71 o 
  -7   4  18       14.93       14.36      3.51 o 
  -6   4  18       43.65       37.24      7.38 o 
  -5   4  18        0.16       -2.61      3.69 o 
  -4   4  18      355.49      353.85     23.13 o 
  -3   4  18        1.43       -1.10      1.94 o 
  -2   4  18     1899.90     1844.85     33.10 o 
  -1   4  18        1.05       -2.26      1.51 o 
   0   4  18       59.20       61.46      3.03 o 
   1   4  18        6.70       10.52      1.76 o 
   2   4  18        0.40        2.60      1.53 o 
   3   4  18        2.69        6.48      1.70 o 
   4   4  18      376.71      352.54      7.57 o 
   5   4  18       35.40       45.08      2.95 o 
  -6   5  18        6.47        8.66      4.27 o 
  -5   5  18      259.19      236.62     12.34 o 
  -4   5  18       14.58        9.89      4.44 o 
  -3   5  18       88.69       86.83      4.77 o 
  -2   5  18       48.36       55.51      4.83 o 
  -1   5  18      217.72      226.56      5.30 o 
   0   5  18        0.01       -0.15      1.66 o 
   1   5  18      515.69      562.90     11.05 o 
   2   5  18       11.57       12.94      1.96 o 
   3   5  18      706.99      748.96     14.50 o 
   4   5  18       63.84       68.45      3.23 o 
  -5   6  18        0.14       -0.83      4.59 o 
  -4   6  18      272.57      253.70     13.22 o 
  -3   6  18        9.06       11.67      4.42 o 
  -2   6  18      506.00      498.44     11.38 o 
  -1   6  18       34.70       30.60      2.64 o 
   0   6  18      323.86      347.23      7.47 o 
   1   6  18       18.42       18.53      2.11 o 
   2   6  18        0.44        1.21      1.85 o 
   3   6  18        2.35        5.86      2.44 o 
  -2   7  18      100.85      108.15      5.77 o 
  -1   7  18       21.21       21.74      2.91 o 
   0   7  18       35.21       39.61      2.91 o 
   1   7  18      225.42      243.39      6.81 o 
  -7   0  19      588.89      623.60     45.27 o 
  -5   0  19      734.62      780.45     29.11 o 
  -3   0  19       71.79       66.59      3.20 o 
  -1   0  19       65.77       73.19      5.42 o 
   1   0  19       63.20       57.86      4.60 o 
   3   0  19      822.46      818.01     19.78 o 
   5   0  19      151.16      146.79      6.51 o 
  -8   1  19       68.08       70.66      3.34 o 
  -7   1  19      102.25       99.65      3.92 o 
  -6   1  19        1.71        0.90      1.58 o 
  -5   1  19       85.54       89.25      3.11 o 
  -4   1  19      483.25      479.93      9.65 o 
  -3   1  19        6.68       11.12      1.39 o 
  -2   1  19     1086.22     1083.55     18.12 o 
  -1   1  19      304.16      302.56      5.85 o 
   0   1  19     1540.82     1426.47     23.59 o 
   1   1  19       74.25       75.23      2.56 o 
   2   1  19       26.11       29.41      2.11 o 
   3   1  19       28.90       33.66      1.84 o 
   4   1  19      617.27      602.35     10.66 o 
   5   1  19       60.00       61.63      3.28 o 
   6   1  19      633.10      633.67     13.92 o 
  -8   2  19       34.13       38.76      2.81 o 
  -7   2  19      137.87      141.01      4.04 o 
  -6   2  19        2.46        2.00      1.65 o 
  -5   2  19     1191.96     1186.41     24.07 o 
  -4   2  19       48.74       40.66      1.75 o 
  -3   2  19      183.35      186.88      3.73 o 
  -2   2  19      619.03      583.87     10.63 o 
  -1   2  19      642.87      597.33     10.44 o 
   0   2  19      121.97      126.61      3.72 o 
   1   2  19     1373.60     1321.61     21.98 o 
   2   2  19       52.25       50.35      2.16 o 
   3   2  19      686.05      696.37     12.14 o 
   4   2  19       46.16       48.51      2.22 o 
   5   2  19      111.11      122.62      4.42 o 
   6   2  19        0.35       -1.59      2.16 o 
  -7   3  19       66.62       62.87      4.00 o 
  -6   3  19       40.74       43.27      3.18 o 
  -5   3  19       53.69       55.80      3.73 o 
  -4   3  19      242.20      233.88      6.70 o 
  -3   3  19      199.72      198.69      4.56 o 
  -2   3  19     1001.50      982.78     16.59 o 
  -1   3  19       43.02       39.93      1.94 o 
   0   3  19      222.22      235.94      5.36 o 
   1   3  19      244.66      228.14      4.85 o 
   2   3  19        4.63        6.09      1.58 o 
   3   3  19       30.69       25.11      1.90 o 
   4   3  19      326.89      337.83      7.34 o 
   5   3  19        6.05        8.42      2.30 o 
  -7   4  19      337.75      371.63     50.64 o 
  -6   4  19        0.20        0.98      3.10 o 
  -5   4  19      322.46      310.30     15.06 o 
  -4   4  19        2.83        3.98      2.41 o 
  -3   4  19      233.37      234.17      6.30 o 
  -2   4  19       80.84       85.26      3.27 o 
  -1   4  19       46.48       37.05      2.15 o 
   0   4  19      143.53      147.67      4.06 o 
   1   4  19     1006.58     1004.32     17.08 o 
   2   4  19      261.01      253.06      5.40 o 
   3   4  19      509.83      505.96      9.30 o 
   4   4  19        0.53       -0.38      1.93 o 
   5   4  19      172.57      198.26      5.91 o 
  -6   5  19        0.00       -1.91      4.37 o 
  -5   5  19        1.94        0.48      4.22 o 
  -4   5  19      201.82      203.74     11.63 o 
  -3   5  19       20.47       20.59      2.82 o 
  -2   5  19      716.70      712.84     15.48 o 
  -1   5  19        3.58        3.61      1.75 o 
   0   5  19      256.93      264.78      6.06 o 
   1   5  19       23.72       26.02      2.20 o 
   2   5  19        0.03       -0.61      1.82 o 
   3   5  19        6.03        5.57      2.05 o 
   4   5  19      261.75      279.59      6.61 o 
  -4   6  19       14.49       12.25      4.95 o 
  -3   6  19       73.18       69.03      4.62 o 
  -2   6  19        0.07        1.48      2.29 o 
  -1   6  19       12.76       21.14      2.52 o 
   0   6  19       38.82       38.33      2.42 o 
   1   6  19      204.71      204.60      5.19 o 
   2   6  19       60.92       74.27      3.30 o 
  -8   0  20       21.69       23.72      3.52 o 
  -6   0  20       20.84       19.20      3.12 o 
  -4   0  20      275.80      300.62      9.76 o 
  -2   0  20     2345.42     2170.96     50.14 o 
   0   0  20      197.57      170.23      5.41 o 
   2   0  20       48.66       50.67      3.16 o 
   4   0  20      315.16      325.87      9.08 o 
   6   0  20      583.89      542.72     17.35 o 
  -8   1  20        1.38        3.45      2.17 o 
  -7   1  20      510.10      537.97     23.70 o 
  -6   1  20       26.01       27.36      2.01 o 
  -5   1  20      662.98      659.09     19.41 o 
  -4   1  20       71.63       62.31      2.24 o 
  -3   1  20        1.07        5.12      1.25 o 
  -2   1  20      230.64      220.65      4.68 o 
  -1   1  20      511.50      492.21      8.84 o 
   0   1  20       22.57       28.97      2.27 o 
   1   1  20      540.23      546.61      9.77 o 
   2   1  20      209.63      188.19      4.27 o 
   3   1  20      775.93      807.61     13.92 o 
   4   1  20        3.47        6.12      1.64 o 
   5   1  20      275.44      286.11      7.31 o 
   6   1  20       26.77       27.42      2.76 o 
  -7   2  20       56.85       50.13      3.25 o 
  -6   2  20       42.44       39.90      2.21 o 
  -5   2  20       90.33      104.14      3.71 o 
  -4   2  20      137.43      147.65      4.92 o 
  -3   2  20        7.64        6.90      1.25 o 
  -2   2  20      351.22      365.75      8.71 o 
  -1   2  20       17.95       22.52      1.94 o 
   0   2  20     1033.66      997.59     16.89 o 
   1   2  20       21.83       19.43      1.71 o 
   2   2  20       10.12        9.55      1.61 o 
   3   2  20       26.81       32.21      1.96 o 
   4   2  20      338.39      334.01      7.27 o 
   5   2  20       14.64       15.05      2.38 o 
  -7   3  20       58.06       67.16      3.53 o 
  -6   3  20       96.29       92.99      3.82 o 
  -5   3  20      244.75      270.39      8.40 o 
  -4   3  20       41.37       39.03      2.64 o 
  -3   3  20      147.90      145.13      4.22 o 
  -2   3  20      355.41      329.07      6.42 o 
  -1   3  20       60.76       49.16      2.23 o 
   0   3  20        0.63       -0.36      1.50 o 
   1   3  20      785.26      782.45     13.55 o 
   2   3  20        0.12        0.93      1.58 o 
   3   3  20      887.67      897.12     15.43 o 
   4   3  20      109.02      113.80      3.93 o 
   5   3  20      103.56      133.00      4.82 o 
  -6   4  20        1.04       -2.69      3.08 o 
  -5   4  20       49.22       48.56      3.98 o 
  -4   4  20      294.22      280.56      9.08 o 
  -3   4  20        0.66        2.84      2.07 o 
  -2   4  20      760.04      755.28     14.52 o 
  -1   4  20       17.86       12.68      1.92 o 
   0   4  20      361.60      383.81      7.39 o 
   1   4  20       33.98       38.51      2.16 o 
   2   4  20        0.75        2.07      1.73 o 
   3   4  20      178.87      187.51      4.62 o 
   4   4  20      111.16      105.19      3.86 o 
  -5   5  20      290.44      281.34     14.38 o 
  -4   5  20        1.41        2.48      4.09 o 
  -3   5  20       26.65       25.02      2.98 o 
  -2   5  20       64.00       65.59      3.50 o 
  -1   5  20       32.98       33.29      2.27 o 
   0   5  20        4.99        1.29      1.88 o 
   1   5  20      513.60      539.32     10.83 o 
   2   5  20       54.44       55.83      2.57 o 
   3   5  20      352.51      411.26      8.83 o 
  -3   6  20       16.82       19.39      3.43 o 
  -2   6  20      173.01      170.22      6.21 o 
  -1   6  20       18.94       14.06      2.54 o 
   0   6  20      224.85      251.26      6.07 o 
   1   6  20        4.50        2.72      2.09 o 
  -7   0  21      226.76      230.95     15.09 o 
  -5   0  21      181.99      173.68     10.63 o 
  -3   0  21      214.05      225.34      6.86 o 
  -1   0  21       93.98       99.36      4.29 o 
   1   0  21      885.57      838.83     20.36 o 
   3   0  21      771.02      759.52     18.69 o 
   5   0  21      156.10      154.23      7.18 o 
  -7   1  21        1.54        6.82      2.26 o 
  -6   1  21        0.06        0.54      2.04 o 
  -5   1  21        5.14       10.21      1.78 o 
  -4   1  21      108.57      116.09      4.07 o 
  -3   1  21      236.74      213.89      5.25 o 
  -2   1  21     2093.90     2012.14     32.99 o 
  -1   1  21        4.52        7.56      1.52 o 
   0   1  21      642.34      599.65     10.61 o 
   1   1  21       14.29       18.87      1.71 o 
   2   1  21        0.00        1.97      1.54 o 
   3   1  21       44.97       40.26      2.10 o 
   4   1  21      639.16      625.24     12.28 o 
   5   1  21      102.23      117.61      4.46 o 
  -7   2  21      301.80      324.43      9.12 o 
  -6   2  21        5.45        8.02      1.90 o 
  -5   2  21      650.35      693.20     14.48 o 
  -4   2  21        1.45        0.14      1.96 o 
  -3   2  21       74.43       67.62      2.59 o 
  -2   2  21      266.16      254.16      5.90 o 
  -1   2  21      265.43      263.34      5.46 o 
   0   2  21       14.14       16.70      1.69 o 
   1   2  21      486.66      492.14      8.97 o 
   2   2  21        5.34        5.78      1.65 o 
   3   2  21      567.70      596.68     10.71 o 
   4   2  21        1.91        2.24      1.99 o 
   5   2  21      125.62      133.71      4.91 o 
  -6   3  21        9.04        9.74      2.37 o 
  -5   3  21      130.03      105.79      4.65 o 
  -4   3  21      589.31      584.14     12.94 o 
  -3   3  21       87.52       81.38      3.38 o 
  -2   3  21      626.86      672.01     11.85 o 
  -1   3  21       13.39        9.32      1.67 o 
   0   3  21      634.73      630.19     11.67 o 
   1   3  21        5.46        3.48      1.67 o 
   2   3  21       17.93       20.13      2.03 o 
   3   3  21       12.56       14.18      1.92 o 
   4   3  21       67.87       61.82      3.11 o 
  -6   4  21       10.79       10.34      2.46 o 
  -5   4  21      299.10      296.72      9.11 o 
  -4   4  21        9.31       11.53      2.76 o 
  -3   4  21        2.36        2.83      2.18 o 
  -2   4  21       10.55        6.93      1.99 o 
  -1   4  21       21.45       20.50      1.93 o 
   0   4  21      221.37      213.85      4.88 o 
   1   4  21      805.43      818.06     14.28 o 
   2   4  21      102.65      110.50      3.57 o 
   3   4  21      824.15      868.76     16.60 o 
  -4   5  21      145.18      138.25      7.39 o 
  -3   5  21        3.58        0.84      2.71 o 
  -2   5  21      166.08      165.45      5.50 o 
  -1   5  21        9.76        8.00      2.45 o 
   0   5  21      227.85      248.02      5.95 o 
   1   5  21       18.31       19.35      2.06 o 
   2   5  21       14.14       15.21      2.10 o 
  -6   0  22       49.39       44.57      3.90 o 
  -4   0  22      169.11      174.03      5.46 o 
  -2   0  22      550.18      542.74     19.53 o 
   0   0  22       11.30        6.60      2.18 o 
   2   0  22      150.26      126.56      5.02 o 
   4   0  22      503.32      486.80     16.41 o 
  -7   1  22      440.61      442.50     19.09 o 
  -6   1  22       10.13       10.56      2.27 o 
  -5   1  22      235.95      266.17      9.77 o 
  -4   1  22      125.96      105.32      3.51 o 
  -3   1  22       57.07       66.91      2.64 o 
  -2   1  22        4.96        8.98      2.34 o 
  -1   1  22      277.02      259.61      5.39 o 
   0   1  22        0.91        7.15      1.61 o 
   1   1  22      558.04      553.03      9.97 o 
   2   1  22        0.60        0.85      1.56 o 
   3   1  22      459.88      489.69      9.08 o 
   4   1  22        1.60        1.75      2.24 o 
  -6   2  22        3.83        8.60      2.63 o 
  -5   2  22       97.61      110.74      4.34 o 
  -4   2  22       94.74      105.52      4.40 o 
  -3   2  22       35.91       48.09      2.26 o 
  -2   2  22     1064.20     1052.43     19.46 o 
  -1   2  22       25.84       31.88      1.99 o 
   0   2  22      447.37      427.60      8.05 o 
   1   2  22        0.60        2.69      1.64 o 
   2   2  22        0.16        1.72      1.61 o 
   3   2  22      116.75      111.09      3.52 o 
   4   2  22       83.89       74.69      3.94 o 
  -6   3  22        1.11        0.26      2.28 o 
  -5   3  22      220.09      233.21     10.30 o 
  -4   3  22       15.16       16.60      2.50 o 
  -3   3  22        6.41        8.00      2.11 o 
  -2   3  22        5.53        6.55      1.80 o 
  -1   3  22        1.35        1.36      1.64 o 
   0   3  22        1.87        4.62      1.72 o 
   1   3  22      316.42      322.07      6.53 o 
   2   3  22       43.04       50.14      2.41 o 
   3   3  22      523.89      594.55     11.91 o 
  -5   4  22       26.45       21.51      3.34 o 
  -4   4  22      638.10      652.63     16.40 o 
  -3   4  22        7.02        6.24      2.37 o 
  -2   4  22      236.31      246.73      6.06 o 
  -1   4  22        1.46        1.20      1.78 o 
   0   4  22      240.27      250.09      5.52 o 
   1   4  22        0.22        1.41      1.86 o 
   2   4  22        6.08        6.50      1.92 o 
  -3   5  22       28.40       29.28      3.20 o 
  -2   5  22       32.38       32.99      2.91 o 
  -1   5  22      178.63      175.97      5.21 o 
   0   5  22       64.94       81.81      3.21 o 
   1   5  22      587.30      620.49     11.34 o 
  -5   0  23       13.35       22.51      3.42 o 
  -3   0  23       69.14       58.93      3.67 o 
  -1   0  23      161.48      139.32      5.25 o 
   1   0  23      936.52      966.17     23.45 o 
   3   0  23      256.05      239.18      7.51 o 
  -6   1  23       11.56       15.21      2.45 o 
  -5   1  23        0.90        3.89      1.78 o 
  -4   1  23       88.38       93.08      4.86 o 
  -3   1  23       42.97       36.55      1.85 o 
  -2   1  23      884.38      856.93     14.76 o 
  -1   1  23      169.84      172.94      4.22 o 
   0   1  23      248.28      240.70      5.22 o 
   1   1  23       21.33       25.91      2.01 o 
   2   1  23       13.37       15.01      1.88 o 
   3   1  23       82.51       74.42      3.06 o 
   4   1  23      318.00      269.41      7.24 o 
  -6   2  23       15.49       17.31      2.99 o 
  -5   2  23      356.69      352.77     11.92 o 
  -4   2  23      167.22      166.02      5.70 o 
  -3   2  23        2.14        5.59      2.02 o 
  -2   2  23       86.62       90.19      3.36 o 
  -1   2  23      123.09      131.20      3.66 o 
   0   2  23        0.12        4.66      1.69 o 
   1   2  23      533.52      557.64     10.13 o 
   2   2  23       59.66       69.82      2.89 o 
   3   2  23     1044.94     1090.62     18.66 o 
  -5   3  23       14.48       15.73      2.87 o 
  -4   3  23      615.88      630.96     15.92 o 
  -3   3  23        6.05        9.11      2.36 o 
  -2   3  23      870.16      841.01     16.21 o 
  -1   3  23        0.13       -2.00      1.70 o 
   0   3  23      439.01      417.47      8.04 o 
   1   3  23        4.67        1.78      1.78 o 
   2   3  23       10.75       16.54      2.04 o 
  -3   4  23       56.45       61.76      3.44 o 
  -2   4  23       18.29       16.10      2.33 o 
  -1   4  23       43.27       48.40      2.90 o 
   0   4  23        0.05        0.31      1.84 o 
   1   4  23      733.33      753.26     14.61 o 
  -4   0  24      218.72      274.42     27.15 o 
  -2   0  24      573.72      587.74     15.62 o 
   0   0  24        2.69       11.30      3.83 o 
   2   0  24       39.40       41.27      3.27 o 
  -5   1  24      189.84      215.88     12.84 o 
  -4   1  24      119.96      132.54      5.09 o 
  -3   1  24       23.50       20.56      1.96 o 
  -2   1  24       74.32       87.45      4.42 o 
  -1   1  24       93.63       97.59      3.31 o 
   0   1  24       25.34       19.93      1.98 o 
   1   1  24      497.56      526.87      9.71 o 
   2   1  24       11.97       13.26      1.96 o 
   3   1  24      453.06      441.54      9.33 o 
  -5   2  24        6.15       10.66      2.40 o 
  -4   2  24      338.40      353.48      9.77 o 
  -3   2  24        3.75        3.63      2.31 o 
  -2   2  24      613.89      619.85     11.20 o 
  -1   2  24        6.84        5.45      1.82 o 
   0   2  24      349.09      342.63      6.89 o 
   1   2  24        4.88        9.18      1.88 o 
   2   2  24        1.26        4.87      1.94 o 
  -4   3  24       12.11       18.76      3.01 o 
  -3   3  24       45.50       58.48      3.38 o 
  -2   3  24       32.68       41.80      2.97 o 
  -1   3  24      116.70      126.09      3.75 o 
   0   3  24       54.51       57.21      2.65 o 
   1   3  24      434.48      431.34      8.35 o 
  -3   0  25       10.48       11.42      2.65 o 
  -1   0  25      138.93      120.91      5.24 o 
   1   0  25      136.75      160.06      6.06 o 
  -4   1  25      148.96      166.72      6.25 o 
  -3   1  25       24.66       18.46      2.51 o 
  -2   1  25      197.30      179.94      4.53 o 
  -1   1  25       53.23       60.03      2.69 o 
   0   1  25      101.42      113.74      3.58 o 
   1   1  25       12.66       21.59      2.09 o 
  -3   2  25       62.70       64.67      3.58 o 
  -2   2  25       20.83       30.62      2.57 o 
  -1   2  25      126.38      130.31      3.80 o 
   0   2  25        3.41        5.75      1.93 o 
   1   2  25      686.48      714.80     12.82 o 
  -2   0  26      462.05      446.30     12.15 o 
                                                 
